# Supplementary material for: Sex-related alterations of gut microbiota composition in the BTBR mouse model of autism spectrum disorder
Source: Sci Rep. 2017 Mar 28;7:45356. doi: 10.1038/srep45356 (PMC5368984; doi:10.1038/srep45356)
Supplement: Supplementary Table S1 [file srep45356-s1.xlsx]

## Sheet: Foglio1
Table S1. Comparison of relative abundance of each OTU identified in female C57 (fC57) and female BTBR (fBTBR) mice
OTUs reported as discriminatory between fC57 and fBTBR in both Metastats (p<0.05) and LefSe (LDA>2) analyses are highlighted in green.
OTUs reported as discriminatory in at least one analysis are highlighted in orange.
OTUs not reported as discriminatory in both analyses are highlighted in red.
#OTU ID	Taxonomy	Relative abundance in fC57 (%)	Relative abundance in fBTBR (%)	Metastasts p-value	LefSe LDA (p-value)	More aboundant in
681370	k__Bacteria; p__Actinobacteria; c__Actinobacteria; o__Bifidobacteriales; f__Bifidobacteriaceae; g__Bifidobacterium; s__pseudolongum	0.002 ± 0.002	0.017 ± 0.006	0.016	2.174 (0.026)	fBTBR
3906666	k__Bacteria; p__Bacteroidetes; c__Bacteroidia; o__Bacteroidales; f__[Odoribacteraceae]; g__Odoribacter; s__	0.284 ± 0.142	0.001 ± 0.001	0.041	3.189 (0.003)	fC57
228601	k__Bacteria; p__Bacteroidetes; c__Bacteroidia; o__Bacteroidales; f__Bacteroidaceae; g__Bacteroides; s__	0.234 ± 0.067	2.727 ± 0.545	0	4.104 (0.016)	fBTBR
193859	k__Bacteria; p__Bacteroidetes; c__Bacteroidia; o__Bacteroidales; f__Bacteroidaceae; g__Bacteroides; s__	0 ± 0	0.008 ± 0.002	0.001	2.26 (0.007)	fBTBR
260410	k__Bacteria; p__Bacteroidetes; c__Bacteroidia; o__Bacteroidales; f__Bacteroidaceae; g__Bacteroides; s__	0.53 ± 0.371	2.824 ± 0.613	0.002	4.087 (0.016)	fBTBR
1135084	k__Bacteria; p__Bacteroidetes; c__Bacteroidia; o__Bacteroidales; f__Bacteroidaceae; g__Bacteroides; s__	0.024 ± 0.01	0.495 ± 0.168	0.006	3.384 (0.016)	fBTBR
326662	k__Bacteria; p__Bacteroidetes; c__Bacteroidia; o__Bacteroidales; f__Bacteroidaceae; g__Bacteroides; s__	0.001 ± 0.001	0.018 ± 0.007	0.012	2.177 (0.049)	fBTBR
181719	k__Bacteria; p__Bacteroidetes; c__Bacteroidia; o__Bacteroidales; f__Bacteroidaceae; g__Bacteroides; s__	0.001 ± 0.001	0.008 ± 0.004	0.04	2.086 (0.049)	fBTBR
331717	k__Bacteria; p__Bacteroidetes; c__Bacteroidia; o__Bacteroidales; f__Bacteroidaceae; g__Bacteroides; s__acidifaciens	0 ± 0	0.004 ± 0.002	0.028	2.355 (0.022)	fBTBR
180731	k__Bacteria; p__Bacteroidetes; c__Bacteroidia; o__Bacteroidales; f__Porphyromonadaceae; g__Parabacteroides; s__	0.404 ± 0.086	4.974 ± 1.046	0	4.344 (0.004)	fBTBR
4442459	k__Bacteria; p__Bacteroidetes; c__Bacteroidia; o__Bacteroidales; f__Porphyromonadaceae; g__Parabacteroides; s__	0.354 ± 0.227	1.323 ± 0.4	0.033	3.691 (0.025)	fBTBR
1517779	k__Bacteria; p__Bacteroidetes; c__Bacteroidia; o__Bacteroidales; f__Rikenellaceae; g__; s__	0.275 ± 0.139	1.47 ± 0.367	0.003	3.808 (0.01)	fBTBR
953855	k__Bacteria; p__Bacteroidetes; c__Bacteroidia; o__Bacteroidales; f__Rikenellaceae; g__; s__	0.008 ± 0.005	0.05 ± 0.014	0.005	2.362 (0.016)	fBTBR
4389435	k__Bacteria; p__Bacteroidetes; c__Bacteroidia; o__Bacteroidales; f__Rikenellaceae; g__; s__	0.352 ± 0.14	0 ± 0	0.013	3.206 (0.002)	fC57
3028318	k__Bacteria; p__Bacteroidetes; c__Bacteroidia; o__Bacteroidales; f__Rikenellaceae; g__; s__	0.204 ± 0.114	4.222 ± 1.632	0.014	4.301 (0.006)	fBTBR
1107652	k__Bacteria; p__Bacteroidetes; c__Bacteroidia; o__Bacteroidales; f__Rikenellaceae; g__; s__	0.012 ± 0.006	0.031 ± 0.006	0.015	2.185 (0.03)	fBTBR
194490	k__Bacteria; p__Bacteroidetes; c__Bacteroidia; o__Bacteroidales; f__Rikenellaceae; g__; s__	2.702 ± 0.972	0.411 ± 0.388	0.027	4.047 (0.022)	fC57
418501	k__Bacteria; p__Bacteroidetes; c__Bacteroidia; o__Bacteroidales; f__Rikenellaceae; g__AF12; s__	0.688 ± 0.069	0.279 ± 0.064	0	3.306 (0.006)	fC57
190026	k__Bacteria; p__Bacteroidetes; c__Bacteroidia; o__Bacteroidales; f__Rikenellaceae; g__AF12; s__	0.07 ± 0.008	0.029 ± 0.01	0.002	2.359 (0.016)	fC57
269873	k__Bacteria; p__Bacteroidetes; c__Bacteroidia; o__Bacteroidales; f__S24-7; g__; s__	0.167 ± 0.036	0 ± 0	0	2.914 (0.002)	fC57
270158	k__Bacteria; p__Bacteroidetes; c__Bacteroidia; o__Bacteroidales; f__S24-7; g__; s__	0.085 ± 0.02	0.012 ± 0.004	0.001	2.592 (0.016)	fC57
295564	k__Bacteria; p__Bacteroidetes; c__Bacteroidia; o__Bacteroidales; f__S24-7; g__; s__	0.086 ± 0.022	0.002 ± 0.002	0.001	2.605 (0.013)	fC57
326095	k__Bacteria; p__Bacteroidetes; c__Bacteroidia; o__Bacteroidales; f__S24-7; g__; s__	0.003 ± 0.001	0 ± 0	0.001	2.377 (0.006)	fC57
4481506	k__Bacteria; p__Bacteroidetes; c__Bacteroidia; o__Bacteroidales; f__S24-7; g__; s__	4.764 ± 1.193	0.001 ± 0.001	0.001	4.391 (0.003)	fC57
258849	k__Bacteria; p__Bacteroidetes; c__Bacteroidia; o__Bacteroidales; f__S24-7; g__; s__	0.195 ± 0.073	0.71 ± 0.131	0.002	3.384 (0.01)	fBTBR
259012	k__Bacteria; p__Bacteroidetes; c__Bacteroidia; o__Bacteroidales; f__S24-7; g__; s__	0.021 ± 0.004	0.005 ± 0.002	0.002	2.134 (0.012)	fC57
265580	k__Bacteria; p__Bacteroidetes; c__Bacteroidia; o__Bacteroidales; f__S24-7; g__; s__	0.049 ± 0.012	0.006 ± 0.006	0.002	2.401 (0.009)	fC57
266860	k__Bacteria; p__Bacteroidetes; c__Bacteroidia; o__Bacteroidales; f__S24-7; g__; s__	0.013 ± 0.004	0.001 ± 0.001	0.002	2.048 (0.004)	fC57
268734	k__Bacteria; p__Bacteroidetes; c__Bacteroidia; o__Bacteroidales; f__S24-7; g__; s__	0.008 ± 0.002	0.001 ± 0.001	0.002	2.161 (0.013)	fC57
272209	k__Bacteria; p__Bacteroidetes; c__Bacteroidia; o__Bacteroidales; f__S24-7; g__; s__	0.082 ± 0.018	0.013 ± 0.009	0.002	2.561 (0.016)	fC57
290178	k__Bacteria; p__Bacteroidetes; c__Bacteroidia; o__Bacteroidales; f__S24-7; g__; s__	0.013 ± 0.004	0.001 ± 0.001	0.002	2.138 (0.013)	fC57
430219	k__Bacteria; p__Bacteroidetes; c__Bacteroidia; o__Bacteroidales; f__S24-7; g__; s__	0.489 ± 0.149	0 ± 0	0.002	3.393 (0.002)	fC57
463233	k__Bacteria; p__Bacteroidetes; c__Bacteroidia; o__Bacteroidales; f__S24-7; g__; s__	0.047 ± 0.014	0 ± 0	0.002	2.41 (0.002)	fC57
315147	k__Bacteria; p__Bacteroidetes; c__Bacteroidia; o__Bacteroidales; f__S24-7; g__; s__	0.091 ± 0.028	0.002 ± 0.001	0.003	2.685 (0.02)	fC57
339017	k__Bacteria; p__Bacteroidetes; c__Bacteroidia; o__Bacteroidales; f__S24-7; g__; s__	0.105 ± 0.033	0 ± 0	0.003	2.747 (0.002)	fC57
348038	k__Bacteria; p__Bacteroidetes; c__Bacteroidia; o__Bacteroidales; f__S24-7; g__; s__	1.288 ± 0.406	0.043 ± 0.024	0.003	3.805 (0.006)	fC57
176760	k__Bacteria; p__Bacteroidetes; c__Bacteroidia; o__Bacteroidales; f__S24-7; g__; s__	0 ± 0	0.006 ± 0.002	0.004	2.143 (0.007)	fBTBR
2212505	k__Bacteria; p__Bacteroidetes; c__Bacteroidia; o__Bacteroidales; f__S24-7; g__; s__	0.189 ± 0.061	0.438 ± 0.058	0.004	3.113 (0.025)	fBTBR
183384	k__Bacteria; p__Bacteroidetes; c__Bacteroidia; o__Bacteroidales; f__S24-7; g__; s__	0.007 ± 0.002	0.001 ± 0.001	0.005	2.067 (0.029)	fC57
198339	k__Bacteria; p__Bacteroidetes; c__Bacteroidia; o__Bacteroidales; f__S24-7; g__; s__	0.033 ± 0.011	0 ± 0	0.005	2.24 (0.007)	fC57
179548	k__Bacteria; p__Bacteroidetes; c__Bacteroidia; o__Bacteroidales; f__S24-7; g__; s__	0.005 ± 0.001	0.001 ± 0.001	0.006	2.179 (0.028)	fC57
263618	k__Bacteria; p__Bacteroidetes; c__Bacteroidia; o__Bacteroidales; f__S24-7; g__; s__	0.134 ± 0.029	0.04 ± 0.018	0.006	2.71 (0.025)	fC57
209377	k__Bacteria; p__Bacteroidetes; c__Bacteroidia; o__Bacteroidales; f__S24-7; g__; s__	0.003 ± 0.001	0 ± 0	0.007	2.146 (0.022)	fC57
177269	k__Bacteria; p__Bacteroidetes; c__Bacteroidia; o__Bacteroidales; f__S24-7; g__; s__	0.004 ± 0.002	0 ± 0	0.008	2.14 (0.022)	fC57
233587	k__Bacteria; p__Bacteroidetes; c__Bacteroidia; o__Bacteroidales; f__S24-7; g__; s__	0.01 ± 0.003	0.001 ± 0.001	0.009	2.061 (0.026)	fC57
180092	k__Bacteria; p__Bacteroidetes; c__Bacteroidia; o__Bacteroidales; f__S24-7; g__; s__	0.017 ± 0.004	0.091 ± 0.028	0.01	2.553 (0.013)	fBTBR
211494	k__Bacteria; p__Bacteroidetes; c__Bacteroidia; o__Bacteroidales; f__S24-7; g__; s__	0.001 ± 0.001	0.006 ± 0.002	0.01	2.189 (0.02)	fBTBR
398255	k__Bacteria; p__Bacteroidetes; c__Bacteroidia; o__Bacteroidales; f__S24-7; g__; s__	0.408 ± 0.195	1.653 ± 0.441	0.011	3.744 (0.016)	fBTBR
315430	k__Bacteria; p__Bacteroidetes; c__Bacteroidia; o__Bacteroidales; f__S24-7; g__; s__	2.323 ± 0.89	0.026 ± 0.017	0.011	4.107 (0.006)	fC57
197900	k__Bacteria; p__Bacteroidetes; c__Bacteroidia; o__Bacteroidales; f__S24-7; g__; s__	0.035 ± 0.013	0.002 ± 0.002	0.012	2.281 (0.005)	fC57
267046	k__Bacteria; p__Bacteroidetes; c__Bacteroidia; o__Bacteroidales; f__S24-7; g__; s__	1.195 ± 0.382	0.178 ± 0.122	0.012	3.752 (0.016)	fC57
334040	k__Bacteria; p__Bacteroidetes; c__Bacteroidia; o__Bacteroidales; f__S24-7; g__; s__	0.082 ± 0.032	0.001 ± 0.001	0.013	2.648 (0.004)	fC57
343853	k__Bacteria; p__Bacteroidetes; c__Bacteroidia; o__Bacteroidales; f__S24-7; g__; s__	0.823 ± 0.176	0.273 ± 0.137	0.014	3.509 (0.037)	fC57
345126	k__Bacteria; p__Bacteroidetes; c__Bacteroidia; o__Bacteroidales; f__S24-7; g__; s__	0.389 ± 0.132	0.061 ± 0.019	0.014	3.258 (0.037)	fC57
390896	k__Bacteria; p__Bacteroidetes; c__Bacteroidia; o__Bacteroidales; f__S24-7; g__; s__	0.056 ± 0.019	0.008 ± 0.005	0.014	2.415 (0.03)	fC57
416078	k__Bacteria; p__Bacteroidetes; c__Bacteroidia; o__Bacteroidales; f__S24-7; g__; s__	1.21 ± 0.34	0.321 ± 0.14	0.015	3.707 (0.037)	fC57
189127	k__Bacteria; p__Bacteroidetes; c__Bacteroidia; o__Bacteroidales; f__S24-7; g__; s__	0.004 ± 0.002	0 ± 0	0.016	2.171 (0.022)	fC57
193723	k__Bacteria; p__Bacteroidetes; c__Bacteroidia; o__Bacteroidales; f__S24-7; g__; s__	0.006 ± 0.002	0.037 ± 0.013	0.018	2.305 (0.029)	fBTBR
207284	k__Bacteria; p__Bacteroidetes; c__Bacteroidia; o__Bacteroidales; f__S24-7; g__; s__	0.039 ± 0.016	0.003 ± 0.001	0.018	2.324 (0.042)	fC57
331772	k__Bacteria; p__Bacteroidetes; c__Bacteroidia; o__Bacteroidales; f__S24-7; g__; s__	0.019 ± 0.006	0.005 ± 0.003	0.019	2.022 (0.036)	fC57
264534	k__Bacteria; p__Bacteroidetes; c__Bacteroidia; o__Bacteroidales; f__S24-7; g__; s__	0.011 ± 0.004	0.002 ± 0.001	0.02	2.059 (0.029)	fC57
263111	k__Bacteria; p__Bacteroidetes; c__Bacteroidia; o__Bacteroidales; f__S24-7; g__; s__	0.012 ± 0.011	0.057 ± 0.017	0.021	2.299 (0.022)	fBTBR
235017	k__Bacteria; p__Bacteroidetes; c__Bacteroidia; o__Bacteroidales; f__S24-7; g__; s__	0.04 ± 0.018	0.001 ± 0.001	0.023	2.326 (0.016)	fC57
192316	k__Bacteria; p__Bacteroidetes; c__Bacteroidia; o__Bacteroidales; f__S24-7; g__; s__	0.002 ± 0.001	0.008 ± 0.002	0.025	2.056 (0.048)	fBTBR
273208	k__Bacteria; p__Bacteroidetes; c__Bacteroidia; o__Bacteroidales; f__S24-7; g__; s__	0.022 ± 0.01	0 ± 0	0.025	2.152 (0.007)	fC57
187644	k__Bacteria; p__Bacteroidetes; c__Bacteroidia; o__Bacteroidales; f__S24-7; g__; s__	0.004 ± 0.002	0 ± 0	0.028	2.33 (0.022)	fC57
214699	k__Bacteria; p__Bacteroidetes; c__Bacteroidia; o__Bacteroidales; f__S24-7; g__; s__	0.008 ± 0.006	0.034 ± 0.011	0.037	2.108 (0.023)	fBTBR
263120	k__Bacteria; p__Bacteroidetes; c__Bacteroidia; o__Bacteroidales; f__S24-7; g__; s__	0.001 ± 0.001	0.012 ± 0.006	0.042	2.122 (0.042)	fBTBR
314284	k__Bacteria; p__Bacteroidetes; c__Bacteroidia; o__Bacteroidales; f__S24-7; g__; s__	0.021 ± 0.011	0 ± 0	0.048	2.086 (0.007)	fC57
4405128	k__Bacteria; p__Cyanobacteria; c__4C0d-2; o__YS2; f__; g__; s__	0.031 ± 0.012	0 ± 0	0.01	2.204 (0.002)	fC57
455671	k__Bacteria; p__Firmicutes; c__Bacilli; o__Lactobacillales; f__Streptococcaceae; g__Lactococcus; s__garvieae	0.001 ± 0.001	0.012 ± 0.006	0.033	2.287 (0.016)	fBTBR
326644	k__Bacteria; p__Firmicutes; c__Clostridia; o__Clostridiales; f__; g__; s__	0.007 ± 0.001	0.267 ± 0.062	0	3.098 (0.004)	fBTBR
4416396	k__Bacteria; p__Firmicutes; c__Clostridia; o__Clostridiales; f__; g__; s__	0.111 ± 0.026	0.003 ± 0.002	0	2.707 (0.007)	fC57
194878	k__Bacteria; p__Firmicutes; c__Clostridia; o__Clostridiales; f__; g__; s__	0 ± 0	0.005 ± 0.001	0.001	2.556 (0.007)	fBTBR
227886	k__Bacteria; p__Firmicutes; c__Clostridia; o__Clostridiales; f__; g__; s__	0.001 ± 0.001	0.581 ± 0.161	0.001	3.476 (0.003)	fBTBR
194656	k__Bacteria; p__Firmicutes; c__Clostridia; o__Clostridiales; f__; g__; s__	0.074 ± 0.02	0 ± 0	0.001	2.56 (0.002)	fC57
421893	k__Bacteria; p__Firmicutes; c__Clostridia; o__Clostridiales; f__; g__; s__	0.015 ± 0.004	0 ± 0	0.001	2.084 (0.007)	fC57
423830	k__Bacteria; p__Firmicutes; c__Clostridia; o__Clostridiales; f__; g__; s__	0.062 ± 0.017	0 ± 0	0.001	2.517 (0.007)	fC57
458550	k__Bacteria; p__Firmicutes; c__Clostridia; o__Clostridiales; f__; g__; s__	0.008 ± 0.002	0.001 ± 0.001	0.001	2.112 (0.012)	fC57
830189	k__Bacteria; p__Firmicutes; c__Clostridia; o__Clostridiales; f__; g__; s__	0.099 ± 0.024	0.005 ± 0.002	0.001	2.655 (0.005)	fC57
259870	k__Bacteria; p__Firmicutes; c__Clostridia; o__Clostridiales; f__; g__; s__	0.034 ± 0.01	0.113 ± 0.022	0.002	2.615 (0.006)	fBTBR
330417	k__Bacteria; p__Firmicutes; c__Clostridia; o__Clostridiales; f__; g__; s__	0.01 ± 0.006	0.172 ± 0.05	0.002	2.926 (0.009)	fBTBR
312145	k__Bacteria; p__Firmicutes; c__Clostridia; o__Clostridiales; f__; g__; s__	0.019 ± 0.005	0 ± 0	0.002	2.08 (0.007)	fC57
321821	k__Bacteria; p__Firmicutes; c__Clostridia; o__Clostridiales; f__; g__; s__	0.163 ± 0.049	0.005 ± 0.003	0.002	2.869 (0.004)	fC57
348336	k__Bacteria; p__Firmicutes; c__Clostridia; o__Clostridiales; f__; g__; s__	0.018 ± 0.004	0.003 ± 0.002	0.002	2.129 (0.005)	fC57
175077	k__Bacteria; p__Firmicutes; c__Clostridia; o__Clostridiales; f__; g__; s__	0 ± 0	1.62 ± 0.517	0.003	3.942 (0.002)	fBTBR
161993	k__Bacteria; p__Firmicutes; c__Clostridia; o__Clostridiales; f__; g__; s__	0.008 ± 0.002	0.001 ± 0.001	0.003	2.14 (0.016)	fC57
310748	k__Bacteria; p__Firmicutes; c__Clostridia; o__Clostridiales; f__; g__; s__	0.02 ± 0.007	0 ± 0	0.003	2.123 (0.007)	fC57
354163	k__Bacteria; p__Firmicutes; c__Clostridia; o__Clostridiales; f__; g__; s__	0.032 ± 0.009	0.004 ± 0.002	0.003	2.216 (0.042)	fC57
1108078	k__Bacteria; p__Firmicutes; c__Clostridia; o__Clostridiales; f__; g__; s__	0.021 ± 0.007	0.001 ± 0.001	0.003	2.089 (0.013)	fC57
422727	k__Bacteria; p__Firmicutes; c__Clostridia; o__Clostridiales; f__; g__; s__	0.01 ± 0.006	0.888 ± 0.296	0.004	3.694 (0.004)	fBTBR
262625	k__Bacteria; p__Firmicutes; c__Clostridia; o__Clostridiales; f__; g__; s__	0.012 ± 0.004	0 ± 0	0.004	2.048 (0.022)	fC57
276115	k__Bacteria; p__Firmicutes; c__Clostridia; o__Clostridiales; f__; g__; s__	0.005 ± 0.002	0 ± 0	0.004	2.043 (0.007)	fC57
351449	k__Bacteria; p__Firmicutes; c__Clostridia; o__Clostridiales; f__; g__; s__	0.058 ± 0.018	0.003 ± 0.002	0.004	2.432 (0.02)	fC57
4460109	k__Bacteria; p__Firmicutes; c__Clostridia; o__Clostridiales; f__; g__; s__	0.014 ± 0.005	0 ± 0	0.004	2.044 (0.007)	fC57
185743	k__Bacteria; p__Firmicutes; c__Clostridia; o__Clostridiales; f__; g__; s__	0.008 ± 0.006	0.083 ± 0.026	0.006	2.6 (0.01)	fBTBR
382220	k__Bacteria; p__Firmicutes; c__Clostridia; o__Clostridiales; f__; g__; s__	0.427 ± 0.143	0.017 ± 0.016	0.006	3.289 (0.006)	fC57
171322	k__Bacteria; p__Firmicutes; c__Clostridia; o__Clostridiales; f__; g__; s__	0.003 ± 0.001	0 ± 0	0.007	2.078 (0.022)	fC57
258280	k__Bacteria; p__Firmicutes; c__Clostridia; o__Clostridiales; f__; g__; s__	0.003 ± 0.001	0 ± 0	0.007	2.137 (0.022)	fC57
335267	k__Bacteria; p__Firmicutes; c__Clostridia; o__Clostridiales; f__; g__; s__	0.025 ± 0.009	0 ± 0	0.007	2.13 (0.007)	fC57
351859	k__Bacteria; p__Firmicutes; c__Clostridia; o__Clostridiales; f__; g__; s__	0.025 ± 0.009	0.001 ± 0.001	0.007	2.133 (0.016)	fC57
831409	k__Bacteria; p__Firmicutes; c__Clostridia; o__Clostridiales; f__; g__; s__	0.265 ± 0.091	0.014 ± 0.008	0.007	3.063 (0.01)	fC57
311466	k__Bacteria; p__Firmicutes; c__Clostridia; o__Clostridiales; f__; g__; s__	0 ± 0	0.004 ± 0.002	0.008	2.294 (0.022)	fBTBR
264155	k__Bacteria; p__Firmicutes; c__Clostridia; o__Clostridiales; f__; g__; s__	0.034 ± 0.012	0.001 ± 0.001	0.008	2.263 (0.003)	fC57
278753	k__Bacteria; p__Firmicutes; c__Clostridia; o__Clostridiales; f__; g__; s__	0.008 ± 0.003	0.001 ± 0.001	0.008	2.104 (0.049)	fC57
1571092	k__Bacteria; p__Firmicutes; c__Clostridia; o__Clostridiales; f__; g__; s__	0.158 ± 0.058	0.001 ± 0.001	0.008	2.881 (0.003)	fC57
3176547	k__Bacteria; p__Firmicutes; c__Clostridia; o__Clostridiales; f__; g__; s__	0.094 ± 0.034	0.003 ± 0.002	0.008	2.638 (0.009)	fC57
233411	k__Bacteria; p__Firmicutes; c__Clostridia; o__Clostridiales; f__; g__; s__	0.009 ± 0.003	0 ± 0	0.009	2.016 (0.022)	fC57
354957	k__Bacteria; p__Firmicutes; c__Clostridia; o__Clostridiales; f__; g__; s__	0.404 ± 0.147	0.015 ± 0.008	0.009	3.262 (0.006)	fC57
214116	k__Bacteria; p__Firmicutes; c__Clostridia; o__Clostridiales; f__; g__; s__	0.243 ± 0.093	0 ± 0	0.01	3.064 (0.007)	fC57
216356	k__Bacteria; p__Firmicutes; c__Clostridia; o__Clostridiales; f__; g__; s__	0.021 ± 0.006	0.004 ± 0.003	0.01	2.032 (0.031)	fC57
797021	k__Bacteria; p__Firmicutes; c__Clostridia; o__Clostridiales; f__; g__; s__	0.03 ± 0.009	0.006 ± 0.003	0.01	2.226 (0.019)	fC57
4315395	k__Bacteria; p__Firmicutes; c__Clostridia; o__Clostridiales; f__; g__; s__	0.015 ± 0.006	0 ± 0	0.01	2.007 (0.007)	fC57
4402042	k__Bacteria; p__Firmicutes; c__Clostridia; o__Clostridiales; f__; g__; s__	0.046 ± 0.017	0.001 ± 0.001	0.01	2.353 (0.013)	fC57
4416434	k__Bacteria; p__Firmicutes; c__Clostridia; o__Clostridiales; f__; g__; s__	0 ± 0	0.011 ± 0.004	0.011	2.383 (0.007)	fBTBR
511234	k__Bacteria; p__Firmicutes; c__Clostridia; o__Clostridiales; f__; g__; s__	0.184 ± 0.071	0 ± 0	0.011	2.976 (0.002)	fC57
274697	k__Bacteria; p__Firmicutes; c__Clostridia; o__Clostridiales; f__; g__; s__	0 ± 0	0.011 ± 0.004	0.012	2.365 (0.007)	fBTBR
450755	k__Bacteria; p__Firmicutes; c__Clostridia; o__Clostridiales; f__; g__; s__	0.076 ± 0.023	0.014 ± 0.01	0.013	2.474 (0.03)	fC57
196070	k__Bacteria; p__Firmicutes; c__Clostridia; o__Clostridiales; f__; g__; s__	0.001 ± 0.001	0.098 ± 0.04	0.014	2.676 (0.004)	fBTBR
377946	k__Bacteria; p__Firmicutes; c__Clostridia; o__Clostridiales; f__; g__; s__	1.232 ± 0.479	0.045 ± 0.017	0.014	3.743 (0.004)	fC57
250270	k__Bacteria; p__Firmicutes; c__Clostridia; o__Clostridiales; f__; g__; s__	0.002 ± 0.002	0.611 ± 0.25	0.015	3.495 (0.003)	fBTBR
277512	k__Bacteria; p__Firmicutes; c__Clostridia; o__Clostridiales; f__; g__; s__	0.331 ± 0.136	0 ± 0	0.015	3.173 (0.007)	fC57
447776	k__Bacteria; p__Firmicutes; c__Clostridia; o__Clostridiales; f__; g__; s__	0.164 ± 0.065	0.006 ± 0.005	0.015	2.853 (0.009)	fC57
314810	k__Bacteria; p__Firmicutes; c__Clostridia; o__Clostridiales; f__; g__; s__	0.001 ± 0.001	0.032 ± 0.013	0.017	2.33 (0.016)	fBTBR
560906	k__Bacteria; p__Firmicutes; c__Clostridia; o__Clostridiales; f__; g__; s__	0.017 ± 0.007	0 ± 0	0.017	2.089 (0.022)	fC57
827689	k__Bacteria; p__Firmicutes; c__Clostridia; o__Clostridiales; f__; g__; s__	0.02 ± 0.008	0 ± 0	0.018	2.032 (0.007)	fC57
259846	k__Bacteria; p__Firmicutes; c__Clostridia; o__Clostridiales; f__; g__; s__	0 ± 0	0.014 ± 0.006	0.019	2.138 (0.002)	fBTBR
466811	k__Bacteria; p__Firmicutes; c__Clostridia; o__Clostridiales; f__; g__; s__	0.158 ± 0.068	0 ± 0	0.019	2.891 (0.007)	fC57
319219	k__Bacteria; p__Firmicutes; c__Clostridia; o__Clostridiales; f__; g__; s__	0.038 ± 0.016	0 ± 0	0.02	2.267 (0.007)	fC57
273705	k__Bacteria; p__Firmicutes; c__Clostridia; o__Clostridiales; f__; g__; s__	0.885 ± 0.368	0.043 ± 0.03	0.021	3.595 (0.016)	fC57
197290	k__Bacteria; p__Firmicutes; c__Clostridia; o__Clostridiales; f__; g__; s__	0.038 ± 0.016	0.001 ± 0.001	0.022	2.259 (0.016)	fC57
274387	k__Bacteria; p__Firmicutes; c__Clostridia; o__Clostridiales; f__; g__; s__	0.054 ± 0.024	0 ± 0	0.022	2.493 (0.022)	fC57
268581	k__Bacteria; p__Firmicutes; c__Clostridia; o__Clostridiales; f__; g__; s__	0 ± 0	0.003 ± 0.001	0.023	2.492 (0.021)	fBTBR
415491	k__Bacteria; p__Firmicutes; c__Clostridia; o__Clostridiales; f__; g__; s__	0.005 ± 0.002	0 ± 0	0.023	2.039 (0.022)	fC57
350188	k__Bacteria; p__Firmicutes; c__Clostridia; o__Clostridiales; f__; g__; s__	0.043 ± 0.017	0.005 ± 0.004	0.025	2.325 (0.011)	fC57
337494	k__Bacteria; p__Firmicutes; c__Clostridia; o__Clostridiales; f__; g__; s__	0.006 ± 0.004	0.018 ± 0.004	0.027	2.028 (0.049)	fBTBR
440840	k__Bacteria; p__Firmicutes; c__Clostridia; o__Clostridiales; f__; g__; s__	1.459 ± 0.645	0.059 ± 0.022	0.028	3.825 (0.006)	fC57
344607	k__Bacteria; p__Firmicutes; c__Clostridia; o__Clostridiales; f__; g__; s__	0.001 ± 0.001	0.088 ± 0.041	0.029	2.726 (0.013)	fBTBR
276029	k__Bacteria; p__Firmicutes; c__Clostridia; o__Clostridiales; f__; g__; s__	0.006 ± 0.003	0 ± 0	0.03	2.092 (0.022)	fC57
174770	k__Bacteria; p__Firmicutes; c__Clostridia; o__Clostridiales; f__; g__; s__	0.038 ± 0.012	0.01 ± 0.004	0.031	2.202 (0.036)	fC57
179037	k__Bacteria; p__Firmicutes; c__Clostridia; o__Clostridiales; f__; g__; s__	0.007 ± 0.003	0.001 ± 0.001	0.034	2.283 (0.02)	fC57
348142	k__Bacteria; p__Firmicutes; c__Clostridia; o__Clostridiales; f__; g__; s__	0.049 ± 0.023	0.002 ± 0.001	0.034	2.375 (0.007)	fC57
183838	k__Bacteria; p__Firmicutes; c__Clostridia; o__Clostridiales; f__; g__; s__	0.001 ± 0.001	0.27 ± 0.132	0.038	3.202 (0.004)	fBTBR
276052	k__Bacteria; p__Firmicutes; c__Clostridia; o__Clostridiales; f__; g__; s__	0.265 ± 0.13	0 ± 0	0.038	3.078 (0.007)	fC57
591405	k__Bacteria; p__Firmicutes; c__Clostridia; o__Clostridiales; f__; g__; s__	0.02 ± 0.01	0.001 ± 0.001	0.042	2.102 (0.016)	fC57
466409	k__Bacteria; p__Firmicutes; c__Clostridia; o__Clostridiales; f__; g__; s__	0.404 ± 0.202	0.003 ± 0.001	0.043	3.251 (0.004)	fC57
460611	k__Bacteria; p__Firmicutes; c__Clostridia; o__Clostridiales; f__; g__; s__	0.029 ± 0.014	2.521 ± 1.265	0.045	4.147 (0.004)	fBTBR
310653	k__Bacteria; p__Firmicutes; c__Clostridia; o__Clostridiales; f__; g__; s__	0.035 ± 0.018	0 ± 0	0.047	2.229 (0.007)	fC57
262917	k__Bacteria; p__Firmicutes; c__Clostridia; o__Clostridiales; f__; g__; s__	0.004 ± 0.002	0 ± 0	0.048	2.375 (0.021)	fC57
334697	k__Bacteria; p__Firmicutes; c__Clostridia; o__Clostridiales; f__; g__; s__	0.004 ± 0.002	0 ± 0	0.048	2.282 (0.021)	fC57
171681	k__Bacteria; p__Firmicutes; c__Clostridia; o__Clostridiales; f__Clostridiaceae; g__; s__	0 ± 0	0.028 ± 0.011	0.012	2.248 (0.022)	fBTBR
351972	k__Bacteria; p__Firmicutes; c__Clostridia; o__Clostridiales; f__Dehalobacteriaceae; g__Dehalobacterium; s__	0.175 ± 0.039	0.048 ± 0.018	0.004	2.805 (0.025)	fC57
176868	k__Bacteria; p__Firmicutes; c__Clostridia; o__Clostridiales; f__Dehalobacteriaceae; g__Dehalobacterium; s__	0.003 ± 0.001	0 ± 0	0.023	2.213 (0.021)	fC57
287507	k__Bacteria; p__Firmicutes; c__Clostridia; o__Clostridiales; f__Lachnospiraceae; g__; s__	0.009 ± 0.002	0.001 ± 0.001	0.002	2.163 (0.008)	fC57
339229	k__Bacteria; p__Firmicutes; c__Clostridia; o__Clostridiales; f__Lachnospiraceae; g__; s__	0.046 ± 0.013	0 ± 0	0.002	2.362 (0.002)	fC57
315880	k__Bacteria; p__Firmicutes; c__Clostridia; o__Clostridiales; f__Lachnospiraceae; g__; s__	0.023 ± 0.007	0 ± 0	0.003	2.151 (0.002)	fC57
324884	k__Bacteria; p__Firmicutes; c__Clostridia; o__Clostridiales; f__Lachnospiraceae; g__; s__	0.003 ± 0.001	0 ± 0	0.007	2.074 (0.022)	fC57
276158	k__Bacteria; p__Firmicutes; c__Clostridia; o__Clostridiales; f__Lachnospiraceae; g__; s__	0.004 ± 0.002	0 ± 0	0.008	2.058 (0.022)	fC57
275563	k__Bacteria; p__Firmicutes; c__Clostridia; o__Clostridiales; f__Lachnospiraceae; g__; s__	0.014 ± 0.005	0 ± 0	0.009	2.027 (0.022)	fC57
352799	k__Bacteria; p__Firmicutes; c__Clostridia; o__Clostridiales; f__Lachnospiraceae; g__; s__	0.006 ± 0.001	0.002 ± 0.001	0.009	2.065 (0.034)	fC57
4364243	k__Bacteria; p__Firmicutes; c__Clostridia; o__Clostridiales; f__Lachnospiraceae; g__; s__	0.066 ± 0.024	0.002 ± 0.001	0.009	2.497 (0.007)	fC57
181574	k__Bacteria; p__Firmicutes; c__Clostridia; o__Clostridiales; f__Lachnospiraceae; g__; s__	0.001 ± 0.001	0.03 ± 0.012	0.012	2.238 (0.013)	fBTBR
457371	k__Bacteria; p__Firmicutes; c__Clostridia; o__Clostridiales; f__Lachnospiraceae; g__; s__	0.077 ± 0.021	0.023 ± 0.006	0.015	2.429 (0.009)	fC57
305177	k__Bacteria; p__Firmicutes; c__Clostridia; o__Clostridiales; f__Lachnospiraceae; g__; s__	0 ± 0	0.022 ± 0.01	0.021	2.163 (0.022)	fBTBR
195885	k__Bacteria; p__Firmicutes; c__Clostridia; o__Clostridiales; f__Lachnospiraceae; g__; s__	0.003 ± 0.001	0 ± 0	0.023	2.42 (0.021)	fC57
276769	k__Bacteria; p__Firmicutes; c__Clostridia; o__Clostridiales; f__Lachnospiraceae; g__; s__	0.022 ± 0.01	0 ± 0	0.024	2.151 (0.007)	fC57
264536	k__Bacteria; p__Firmicutes; c__Clostridia; o__Clostridiales; f__Lachnospiraceae; g__; s__	0.024 ± 0.011	0.001 ± 0.001	0.03	2.161 (0.013)	fC57
268125	k__Bacteria; p__Firmicutes; c__Clostridia; o__Clostridiales; f__Lachnospiraceae; g__[Ruminococcus]; s__gnavus	0.001 ± 0.001	0.127 ± 0.024	0	2.794 (0.003)	fBTBR
262825	k__Bacteria; p__Firmicutes; c__Clostridia; o__Clostridiales; f__Lachnospiraceae; g__[Ruminococcus]; s__gnavus	0.054 ± 0.011	0.01 ± 0.009	0.002	2.371 (0.016)	fC57
383971	k__Bacteria; p__Firmicutes; c__Clostridia; o__Clostridiales; f__Lachnospiraceae; g__[Ruminococcus]; s__gnavus	0.005 ± 0.002	0 ± 0	0.013	2.096 (0.022)	fC57
208571	k__Bacteria; p__Firmicutes; c__Clostridia; o__Clostridiales; f__Lachnospiraceae; g__Coprococcus; s__	0.006 ± 0.003	0 ± 0	0.033	2.229 (0.007)	fC57
839200	k__Bacteria; p__Firmicutes; c__Clostridia; o__Clostridiales; f__Lachnospiraceae; g__Dorea; s__	0.001 ± 0.001	0.047 ± 0.01	0	2.551 (0.013)	fBTBR
724472	k__Bacteria; p__Firmicutes; c__Clostridia; o__Clostridiales; f__Lachnospiraceae; g__Dorea; s__	0.02 ± 0.008	0.001 ± 0.001	0.018	2.055 (0.013)	fC57
4415649	k__Bacteria; p__Firmicutes; c__Clostridia; o__Clostridiales; f__Lachnospiraceae; g__Roseburia; s__	0 ± 0	0.038 ± 0.015	0.012	2.391 (0.002)	fBTBR
228391	k__Bacteria; p__Firmicutes; c__Clostridia; o__Clostridiales; f__Ruminococcaceae; g__; s__	0.001 ± 0.001	0.048 ± 0.01	0	2.421 (0.003)	fBTBR
170185	k__Bacteria; p__Firmicutes; c__Clostridia; o__Clostridiales; f__Ruminococcaceae; g__; s__	0 ± 0	0.014 ± 0.004	0.001	2.419 (0.002)	fBTBR
336696	k__Bacteria; p__Firmicutes; c__Clostridia; o__Clostridiales; f__Ruminococcaceae; g__; s__	0.01 ± 0.009	0.337 ± 0.091	0.001	3.188 (0.005)	fBTBR
344101	k__Bacteria; p__Firmicutes; c__Clostridia; o__Clostridiales; f__Ruminococcaceae; g__; s__	0.063 ± 0.054	2.24 ± 0.579	0.001	4.014 (0.004)	fBTBR
191606	k__Bacteria; p__Firmicutes; c__Clostridia; o__Clostridiales; f__Ruminococcaceae; g__; s__	0.007 ± 0.002	0 ± 0	0.001	2.038 (0.007)	fC57
353982	k__Bacteria; p__Firmicutes; c__Clostridia; o__Clostridiales; f__Ruminococcaceae; g__; s__	0.187 ± 0.037	0.036 ± 0.022	0.001	2.876 (0.01)	fC57
438128	k__Bacteria; p__Firmicutes; c__Clostridia; o__Clostridiales; f__Ruminococcaceae; g__; s__	0.049 ± 0.012	0 ± 0	0.001	2.375 (0.007)	fC57
273648	k__Bacteria; p__Firmicutes; c__Clostridia; o__Clostridiales; f__Ruminococcaceae; g__; s__	0.081 ± 0.024	0.002 ± 0.002	0.002	2.618 (0.003)	fC57
187790	k__Bacteria; p__Firmicutes; c__Clostridia; o__Clostridiales; f__Ruminococcaceae; g__; s__	0 ± 0	0.011 ± 0.004	0.003	2.287 (0.002)	fBTBR
276761	k__Bacteria; p__Firmicutes; c__Clostridia; o__Clostridiales; f__Ruminococcaceae; g__; s__	0.084 ± 0.023	0.009 ± 0.006	0.003	2.6 (0.02)	fC57
510233	k__Bacteria; p__Firmicutes; c__Clostridia; o__Clostridiales; f__Ruminococcaceae; g__; s__	0.488 ± 0.154	0 ± 0	0.003	3.359 (0.007)	fC57
837859	k__Bacteria; p__Firmicutes; c__Clostridia; o__Clostridiales; f__Ruminococcaceae; g__; s__	0.034 ± 0.011	0.001 ± 0.001	0.003	2.235 (0.003)	fC57
313431	k__Bacteria; p__Firmicutes; c__Clostridia; o__Clostridiales; f__Ruminococcaceae; g__; s__	0 ± 0	0.072 ± 0.025	0.006	2.575 (0.002)	fBTBR
199307	k__Bacteria; p__Firmicutes; c__Clostridia; o__Clostridiales; f__Ruminococcaceae; g__; s__	0.165 ± 0.057	0.003 ± 0.002	0.006	2.876 (0.009)	fC57
393504	k__Bacteria; p__Firmicutes; c__Clostridia; o__Clostridiales; f__Ruminococcaceae; g__; s__	0.011 ± 0.002	0.196 ± 0.069	0.008	2.912 (0.004)	fBTBR
176582	k__Bacteria; p__Firmicutes; c__Clostridia; o__Clostridiales; f__Ruminococcaceae; g__; s__	0.11 ± 0.041	0.001 ± 0.001	0.008	2.752 (0.016)	fC57
182061	k__Bacteria; p__Firmicutes; c__Clostridia; o__Clostridiales; f__Ruminococcaceae; g__; s__	0.004 ± 0.002	0 ± 0	0.008	2.175 (0.022)	fC57
193139	k__Bacteria; p__Firmicutes; c__Clostridia; o__Clostridiales; f__Ruminococcaceae; g__; s__	0.013 ± 0.006	0 ± 0	0.021	2.03 (0.007)	fC57
652823	k__Bacteria; p__Firmicutes; c__Clostridia; o__Clostridiales; f__Ruminococcaceae; g__; s__	0.104 ± 0.046	0 ± 0	0.023	2.723 (0.002)	fC57
170926	k__Bacteria; p__Firmicutes; c__Clostridia; o__Clostridiales; f__Ruminococcaceae; g__; s__	0.012 ± 0.006	0 ± 0	0.03	2.056 (0.022)	fC57
311961	k__Bacteria; p__Firmicutes; c__Clostridia; o__Clostridiales; f__Ruminococcaceae; g__Anaerotruncus; s__	0 ± 0	0.061 ± 0.021	0.005	2.545 (0.002)	fBTBR
270519	k__Bacteria; p__Firmicutes; c__Clostridia; o__Clostridiales; f__Ruminococcaceae; g__Oscillospira; s__	0.046 ± 0.009	0.002 ± 0.001	0	2.376 (0.004)	fC57
270866	k__Bacteria; p__Firmicutes; c__Clostridia; o__Clostridiales; f__Ruminococcaceae; g__Oscillospira; s__	0.33 ± 0.063	0.022 ± 0.01	0	3.179 (0.004)	fC57
337727	k__Bacteria; p__Firmicutes; c__Clostridia; o__Clostridiales; f__Ruminococcaceae; g__Oscillospira; s__	0.139 ± 0.031	0.007 ± 0.003	0	2.8 (0.013)	fC57
345913	k__Bacteria; p__Firmicutes; c__Clostridia; o__Clostridiales; f__Ruminococcaceae; g__Oscillospira; s__	0.504 ± 0.084	0.024 ± 0.011	0	3.358 (0.004)	fC57
408513	k__Bacteria; p__Firmicutes; c__Clostridia; o__Clostridiales; f__Ruminococcaceae; g__Oscillospira; s__	0.252 ± 0.047	0.034 ± 0.007	0	3.02 (0.004)	fC57
443620	k__Bacteria; p__Firmicutes; c__Clostridia; o__Clostridiales; f__Ruminococcaceae; g__Oscillospira; s__	0.071 ± 0.01	0.019 ± 0.007	0	2.418 (0.01)	fC57
446135	k__Bacteria; p__Firmicutes; c__Clostridia; o__Clostridiales; f__Ruminococcaceae; g__Oscillospira; s__	0.312 ± 0.045	0.025 ± 0.007	0	3.162 (0.004)	fC57
1105687	k__Bacteria; p__Firmicutes; c__Clostridia; o__Clostridiales; f__Ruminococcaceae; g__Oscillospira; s__	0.042 ± 0.007	0.003 ± 0.002	0	2.358 (0.004)	fC57
300851	k__Bacteria; p__Firmicutes; c__Clostridia; o__Clostridiales; f__Ruminococcaceae; g__Oscillospira; s__	0.023 ± 0.003	0.009 ± 0.002	0.001	2.175 (0.01)	fC57
356632	k__Bacteria; p__Firmicutes; c__Clostridia; o__Clostridiales; f__Ruminococcaceae; g__Oscillospira; s__	0.024 ± 0.006	0 ± 0	0.001	2.156 (0.007)	fC57
519763	k__Bacteria; p__Firmicutes; c__Clostridia; o__Clostridiales; f__Ruminococcaceae; g__Oscillospira; s__	0.009 ± 0.002	0 ± 0	0.001	2.164 (0.007)	fC57
277204	k__Bacteria; p__Firmicutes; c__Clostridia; o__Clostridiales; f__Ruminococcaceae; g__Oscillospira; s__	0.051 ± 0.015	0.002 ± 0.002	0.002	2.428 (0.003)	fC57
307608	k__Bacteria; p__Firmicutes; c__Clostridia; o__Clostridiales; f__Ruminococcaceae; g__Oscillospira; s__	0.018 ± 0.005	0.002 ± 0.001	0.002	2.108 (0.004)	fC57
581933	k__Bacteria; p__Firmicutes; c__Clostridia; o__Clostridiales; f__Ruminococcaceae; g__Oscillospira; s__	0.007 ± 0.002	0.001 ± 0.001	0.002	2.214 (0.016)	fC57
166226	k__Bacteria; p__Firmicutes; c__Clostridia; o__Clostridiales; f__Ruminococcaceae; g__Oscillospira; s__	0.871 ± 0.243	0.103 ± 0.045	0.003	3.554 (0.03)	fC57
258995	k__Bacteria; p__Firmicutes; c__Clostridia; o__Clostridiales; f__Ruminococcaceae; g__Oscillospira; s__	0.075 ± 0.024	0.001 ± 0.001	0.003	2.565 (0.003)	fC57
327808	k__Bacteria; p__Firmicutes; c__Clostridia; o__Clostridiales; f__Ruminococcaceae; g__Oscillospira; s__	0.19 ± 0.044	0.05 ± 0.011	0.003	2.845 (0.02)	fC57
345582	k__Bacteria; p__Firmicutes; c__Clostridia; o__Clostridiales; f__Ruminococcaceae; g__Oscillospira; s__	0.029 ± 0.009	0.001 ± 0.001	0.003	2.182 (0.016)	fC57
4343528	k__Bacteria; p__Firmicutes; c__Clostridia; o__Clostridiales; f__Ruminococcaceae; g__Oscillospira; s__	0.897 ± 0.29	0.017 ± 0.007	0.003	3.613 (0.016)	fC57
312269	k__Bacteria; p__Firmicutes; c__Clostridia; o__Clostridiales; f__Ruminococcaceae; g__Oscillospira; s__	0.053 ± 0.02	0 ± 0	0.007	2.409 (0.002)	fC57
585073	k__Bacteria; p__Firmicutes; c__Clostridia; o__Clostridiales; f__Ruminococcaceae; g__Oscillospira; s__	0.407 ± 0.149	0.003 ± 0.001	0.007	3.278 (0.004)	fC57
330333	k__Bacteria; p__Firmicutes; c__Clostridia; o__Clostridiales; f__Ruminococcaceae; g__Oscillospira; s__	0.083 ± 0.028	0.668 ± 0.219	0.009	3.492 (0.006)	fBTBR
231028	k__Bacteria; p__Firmicutes; c__Clostridia; o__Clostridiales; f__Ruminococcaceae; g__Oscillospira; s__	0.028 ± 0.011	0 ± 0	0.01	2.224 (0.007)	fC57
213885	k__Bacteria; p__Firmicutes; c__Clostridia; o__Clostridiales; f__Ruminococcaceae; g__Oscillospira; s__	0.029 ± 0.011	0.001 ± 0.001	0.011	2.173 (0.013)	fC57
1110378	k__Bacteria; p__Firmicutes; c__Clostridia; o__Clostridiales; f__Ruminococcaceae; g__Oscillospira; s__	0.106 ± 0.036	0.013 ± 0.006	0.012	2.646 (0.03)	fC57
387615	k__Bacteria; p__Firmicutes; c__Clostridia; o__Clostridiales; f__Ruminococcaceae; g__Oscillospira; s__	0.02 ± 0.007	0.002 ± 0.001	0.013	2.003 (0.03)	fC57
196194	k__Bacteria; p__Firmicutes; c__Clostridia; o__Clostridiales; f__Ruminococcaceae; g__Oscillospira; s__	0.014 ± 0.005	0.002 ± 0.001	0.014	2.014 (0.033)	fC57
302641	k__Bacteria; p__Firmicutes; c__Clostridia; o__Clostridiales; f__Ruminococcaceae; g__Oscillospira; s__	0.02 ± 0.008	0.001 ± 0.001	0.018	2.121 (0.004)	fC57
321484	k__Bacteria; p__Firmicutes; c__Clostridia; o__Clostridiales; f__Ruminococcaceae; g__Oscillospira; s__	0.239 ± 0.098	0.011 ± 0.007	0.019	3.044 (0.008)	fC57
439880	k__Bacteria; p__Firmicutes; c__Clostridia; o__Clostridiales; f__Ruminococcaceae; g__Oscillospira; s__	0.204 ± 0.057	0.069 ± 0.011	0.019	2.842 (0.025)	fC57
332608	k__Bacteria; p__Firmicutes; c__Clostridia; o__Clostridiales; f__Ruminococcaceae; g__Oscillospira; s__	0.186 ± 0.071	0.02 ± 0.019	0.021	2.935 (0.01)	fC57
262677	k__Bacteria; p__Firmicutes; c__Clostridia; o__Clostridiales; f__Ruminococcaceae; g__Oscillospira; s__	0.133 ± 0.05	0.019 ± 0.009	0.024	2.74 (0.037)	fC57
175377	k__Bacteria; p__Firmicutes; c__Clostridia; o__Clostridiales; f__Ruminococcaceae; g__Oscillospira; s__	0.059 ± 0.027	0.001 ± 0.001	0.027	2.448 (0.03)	fC57
452014	k__Bacteria; p__Firmicutes; c__Clostridia; o__Clostridiales; f__Ruminococcaceae; g__Oscillospira; s__	0.037 ± 0.017	0.001 ± 0.001	0.031	2.336 (0.003)	fC57
167509	k__Bacteria; p__Firmicutes; c__Clostridia; o__Clostridiales; f__Ruminococcaceae; g__Oscillospira; s__	0.016 ± 0.008	0 ± 0	0.032	2.234 (0.002)	fC57
263546	k__Bacteria; p__Firmicutes; c__Clostridia; o__Clostridiales; f__Ruminococcaceae; g__Oscillospira; s__	0.472 ± 0.217	0.009 ± 0.007	0.032	3.341 (0.006)	fC57
211667	k__Bacteria; p__Firmicutes; c__Clostridia; o__Clostridiales; f__Ruminococcaceae; g__Ruminococcus; s__	0.002 ± 0.002	0.027 ± 0.006	0.001	2.254 (0.005)	fBTBR
320070	k__Bacteria; p__Firmicutes; c__Clostridia; o__Clostridiales; f__Ruminococcaceae; g__Ruminococcus; s__	0.02 ± 0.005	0.003 ± 0.001	0.001	2.171 (0.034)	fC57
323583	k__Bacteria; p__Firmicutes; c__Clostridia; o__Clostridiales; f__Ruminococcaceae; g__Ruminococcus; s__	0.004 ± 0.002	0.065 ± 0.019	0.002	2.469 (0.003)	fBTBR
278098	k__Bacteria; p__Firmicutes; c__Clostridia; o__Clostridiales; f__Ruminococcaceae; g__Ruminococcus; s__	0.046 ± 0.009	0.015 ± 0.007	0.007	2.245 (0.025)	fC57
268043	k__Bacteria; p__Firmicutes; c__Clostridia; o__Clostridiales; f__Ruminococcaceae; g__Ruminococcus; s__	0.038 ± 0.015	0.002 ± 0.001	0.014	2.284 (0.007)	fC57
170328	k__Bacteria; p__Firmicutes; c__Erysipelotrichi; o__Erysipelotrichales; f__Erysipelotrichaceae; g__; s__	0 ± 0	0.005 ± 0.002	0.023	2.588 (0.022)	fBTBR
273997	k__Bacteria; p__Firmicutes; c__Erysipelotrichi; o__Erysipelotrichales; f__Erysipelotrichaceae; g__Allobaculum; s__	0.01 ± 0.009	0.045 ± 0.015	0.044	2.339 (0.022)	fBTBR
1105376	k__Bacteria; p__Proteobacteria; c__Betaproteobacteria; o__Burkholderiales; f__Alcaligenaceae; g__Sutterella; s__	0.463 ± 0.14	3.298 ± 0.705	0.001	4.173 (0.006)	fBTBR
1108599	k__Bacteria; p__Proteobacteria; c__Deltaproteobacteria; o__Desulfovibrionales; f__Desulfovibrionaceae; g__; s__	0.127 ± 0.126	2.537 ± 1.225	0.047	4.064 (0.038)	fBTBR
10512	k__Bacteria; p__Proteobacteria; c__Deltaproteobacteria; o__Desulfovibrionales; f__Desulfovibrionaceae; g__Desulfovibrio; s__	0.026 ± 0.01	0.388 ± 0.105	0.002	3.209 (0.004)	fBTBR
1684221	k__Bacteria; p__Proteobacteria; c__Deltaproteobacteria; o__Desulfovibrionales; f__Desulfovibrionaceae; g__Desulfovibrio; s__C21_c20	1.123 ± 0.433	0.001 ± 0.001	0.01	3.736 (0.003)	fC57
114510	k__Bacteria; p__Proteobacteria; c__Gammaproteobacteria; o__Enterobacteriales; f__Enterobacteriaceae; g__; s__	0.001 ± 0.001	0.027 ± 0.013	0.036	2.231 (0.05)	fBTBR
1113282	k__Bacteria; p__Tenericutes; c__Mollicutes; o__RF39; f__; g__; s__	0.01 ± 0.004	0 ± 0	0.009	2.129 (0.022)	fC57
401717	k__Bacteria; p__TM7; c__TM7-3; o__CW040; f__F16; g__; s__	0.29 ± 0.05	0.07 ± 0.039	0.002	3.035 (0.016)	fC57
113417	k__Bacteria; p__Proteobacteria; c__Deltaproteobacteria; o__Desulfovibrionales; f__Desulfovibrionaceae; g__; s__	0.034 ± 0.017	0.243 ± 0.113	x	3.064 (0.01)	fBTBR
173807	k__Bacteria; p__Bacteroidetes; c__Bacteroidia; o__Bacteroidales; f__[Paraprevotellaceae]; g__[Prevotella]; s__	0.003 ± 0.002	0.008 ± 0.003	x	2.028 (0.038)	fBTBR
196947	k__Bacteria; p__Bacteroidetes; c__Bacteroidia; o__Bacteroidales; f__[Paraprevotellaceae]; g__[Prevotella]; s__	1.481 ± 1.175	4.121 ± 1.675	x	4.07 (0.03)	fBTBR
185420	k__Bacteria; p__Bacteroidetes; c__Bacteroidia; o__Bacteroidales; f__Bacteroidaceae; g__Bacteroides; s__	0 ± 0	0.013 ± 0.008	x	2.259 (0.022)	fBTBR
351292	k__Bacteria; p__Bacteroidetes; c__Bacteroidia; o__Bacteroidales; f__Bacteroidaceae; g__Bacteroides; s__	0 ± 0	0.021 ± 0.016	x	2.335 (0.022)	fBTBR
192684	k__Bacteria; p__Bacteroidetes; c__Bacteroidia; o__Bacteroidales; f__Bacteroidaceae; g__Bacteroides; s__	0 ± 0	0.049 ± 0.038	x	2.486 (0.022)	fBTBR
311482	k__Bacteria; p__Bacteroidetes; c__Bacteroidia; o__Bacteroidales; f__Bacteroidaceae; g__Bacteroides; s__acidifaciens	0 ± 0	0.003 ± 0.001	x	2.711 (0.021)	fBTBR
263479	k__Bacteria; p__Bacteroidetes; c__Bacteroidia; o__Bacteroidales; f__S24-7; g__; s__	0.027 ± 0.015	0.001 ± 0.001	x	2.146 (0.021)	fC57
261350	k__Bacteria; p__Bacteroidetes; c__Bacteroidia; o__Bacteroidales; f__S24-7; g__; s__	1.169 ± 0.672	0 ± 0	x	3.752 (0.007)	fC57
339905	k__Bacteria; p__Bacteroidetes; c__Bacteroidia; o__Bacteroidales; f__S24-7; g__; s__	0.055 ± 0.044	0.258 ± 0.116	x	2.879 (0.03)	fBTBR
191994	k__Bacteria; p__Bacteroidetes; c__Bacteroidia; o__Bacteroidales; f__S24-7; g__; s__	0.019 ± 0.011	0.006 ± 0.006	x	2.026 (0.031)	fC57
559149	k__Bacteria; p__Cyanobacteria; c__4C0d-2; o__YS2; f__; g__; s__	0.019 ± 0.012	0 ± 0	x	2.074 (0.007)	fC57
4483585	k__Bacteria; p__Firmicutes; c__Clostridia; o__Clostridiales; f__; g__; s__	0.005 ± 0.003	0 ± 0	x	2.072 (0.022)	fC57
450399	k__Bacteria; p__Firmicutes; c__Clostridia; o__Clostridiales; f__; g__; s__	0.057 ± 0.034	0.722 ± 0.374	x	3.554 (0.005)	fBTBR
747987	k__Bacteria; p__Firmicutes; c__Clostridia; o__Clostridiales; f__; g__; s__	0.002 ± 0.002	0.017 ± 0.008	x	2.096 (0.013)	fBTBR
277202	k__Bacteria; p__Firmicutes; c__Clostridia; o__Clostridiales; f__; g__; s__	0.026 ± 0.013	0.002 ± 0.002	x	2.203 (0.014)	fC57
229452	k__Bacteria; p__Firmicutes; c__Clostridia; o__Clostridiales; f__; g__; s__	0.013 ± 0.006	0.061 ± 0.027	x	2.42 (0.03)	fBTBR
310499	k__Bacteria; p__Firmicutes; c__Clostridia; o__Clostridiales; f__; g__; s__	0.014 ± 0.008	0 ± 0	x	2.082 (0.022)	fC57
261664	k__Bacteria; p__Firmicutes; c__Clostridia; o__Clostridiales; f__; g__; s__	0.011 ± 0.007	0 ± 0	x	2.137 (0.022)	fC57
329712	k__Bacteria; p__Firmicutes; c__Clostridia; o__Clostridiales; f__; g__; s__	0.433 ± 0.248	0.01 ± 0.006	x	3.311 (0.004)	fC57
461487	k__Bacteria; p__Firmicutes; c__Clostridia; o__Clostridiales; f__; g__; s__	0.028 ± 0.017	0 ± 0	x	2.246 (0.022)	fC57
197790	k__Bacteria; p__Firmicutes; c__Clostridia; o__Clostridiales; f__; g__; s__	0 ± 0	0.141 ± 0.083	x	2.76 (0.002)	fBTBR
264014	k__Bacteria; p__Firmicutes; c__Clostridia; o__Clostridiales; f__; g__; s__	0.977 ± 0.575	0.018 ± 0.017	x	3.668 (0.031)	fC57
276312	k__Bacteria; p__Firmicutes; c__Clostridia; o__Clostridiales; f__; g__; s__	0.125 ± 0.075	0 ± 0	x	2.753 (0.007)	fC57
169845	k__Bacteria; p__Firmicutes; c__Clostridia; o__Clostridiales; f__; g__; s__	0.076 ± 0.046	0 ± 0	x	2.577 (0.007)	fC57
339351	k__Bacteria; p__Firmicutes; c__Clostridia; o__Clostridiales; f__; g__; s__	0.049 ± 0.03	0 ± 0	x	2.407 (0.022)	fC57
261142	k__Bacteria; p__Firmicutes; c__Clostridia; o__Clostridiales; f__; g__; s__	0.023 ± 0.013	0.001 ± 0.001	x	2.194 (0.02)	fC57
342988	k__Bacteria; p__Firmicutes; c__Clostridia; o__Clostridiales; f__; g__; s__	0.13 ± 0.079	0 ± 0	x	2.778 (0.022)	fC57
277265	k__Bacteria; p__Firmicutes; c__Clostridia; o__Clostridiales; f__; g__; s__	0.547 ± 0.34	0 ± 0	x	3.431 (0.007)	fC57
4480555	k__Bacteria; p__Firmicutes; c__Clostridia; o__Clostridiales; f__; g__; s__	0 ± 0	0.006 ± 0.004	x	2.149 (0.021)	fBTBR
272080	k__Bacteria; p__Firmicutes; c__Clostridia; o__Clostridiales; f__; g__; s__	0 ± 0	0.053 ± 0.036	x	2.476 (0.022)	fBTBR
4418586	k__Bacteria; p__Firmicutes; c__Clostridia; o__Clostridiales; f__; g__; s__	0.001 ± 0.001	0.279 ± 0.192	x	3.151 (0.003)	fBTBR
185917	k__Bacteria; p__Firmicutes; c__Clostridia; o__Clostridiales; f__; g__; s__	0.001 ± 0.001	0.033 ± 0.023	x	2.365 (0.02)	fBTBR
343264	k__Bacteria; p__Firmicutes; c__Clostridia; o__Clostridiales; f__; g__; s__	0.03 ± 0.021	0 ± 0	x	2.249 (0.007)	fC57
263834	k__Bacteria; p__Firmicutes; c__Clostridia; o__Clostridiales; f__; g__; s__	0.007 ± 0.005	0 ± 0	x	2.066 (0.021)	fC57
356627	k__Bacteria; p__Firmicutes; c__Clostridia; o__Clostridiales; f__; g__; s__	0.038 ± 0.03	0 ± 0	x	2.396 (0.022)	fC57
318470	k__Bacteria; p__Firmicutes; c__Clostridia; o__Clostridiales; f__; g__; s__	1.022 ± 0.894	0 ± 0	x	3.708 (0.022)	fC57
272905	k__Bacteria; p__Firmicutes; c__Clostridia; o__Clostridiales; f__; g__; s__	0.073 ± 0.07	0 ± 0	x	2.722 (0.007)	fC57
459276	k__Bacteria; p__Firmicutes; c__Clostridia; o__Clostridiales; f__; g__; s__	0.475 ± 0.195	0.08 ± 0.06	x	3.265 (0.036)	fC57
269815	k__Bacteria; p__Firmicutes; c__Clostridia; o__Clostridiales; f__; g__; s__	0.015 ± 0.008	0.001 ± 0.001	x	2.026 (0.049)	fC57
261373	k__Bacteria; p__Firmicutes; c__Clostridia; o__Clostridiales; f__; g__; s__	0.041 ± 0.021	0 ± 0	x	2.37 (0.022)	fC57
261744	k__Bacteria; p__Firmicutes; c__Clostridia; o__Clostridiales; f__; g__; s__	0.003 ± 0.001	0 ± 0	x	2.473 (0.021)	fC57
274521	k__Bacteria; p__Firmicutes; c__Clostridia; o__Clostridiales; f__; g__; s__	0.003 ± 0.001	0 ± 0	x	2.476 (0.021)	fC57
319134	k__Bacteria; p__Firmicutes; c__Clostridia; o__Clostridiales; f__; g__; s__	0.003 ± 0.001	0 ± 0	x	2.64 (0.005)	fC57
339718	k__Bacteria; p__Firmicutes; c__Clostridia; o__Clostridiales; f__; g__; s__	0.523 ± 0.284	0.001 ± 0.001	x	3.381 (0.013)	fC57
183211	k__Bacteria; p__Firmicutes; c__Clostridia; o__Clostridiales; f__; g__; s__	0 ± 0	0.013 ± 0.007	x	2.152 (0.022)	fBTBR
826382	k__Bacteria; p__Firmicutes; c__Clostridia; o__Clostridiales; f__Lachnospiraceae; g__; s__	0.004 ± 0.004	0.056 ± 0.03	x	2.437 (0.049)	fBTBR
332885	k__Bacteria; p__Firmicutes; c__Clostridia; o__Clostridiales; f__Lachnospiraceae; g__; s__	0 ± 0	0.035 ± 0.021	x	2.355 (0.022)	fBTBR
314058	k__Bacteria; p__Firmicutes; c__Clostridia; o__Clostridiales; f__Lachnospiraceae; g__; s__	0.085 ± 0.05	0.005 ± 0.005	x	2.588 (0.033)	fC57
195694	k__Bacteria; p__Firmicutes; c__Clostridia; o__Clostridiales; f__Lachnospiraceae; g__; s__	0 ± 0	0.002 ± 0.001	x	2.811 (0.019)	fBTBR
259218	k__Bacteria; p__Firmicutes; c__Clostridia; o__Clostridiales; f__Lachnospiraceae; g__; s__	0.051 ± 0.041	0 ± 0	x	2.472 (0.022)	fC57
276364	k__Bacteria; p__Firmicutes; c__Clostridia; o__Clostridiales; f__Lachnospiraceae; g__; s__	0.035 ± 0.019	0 ± 0	x	2.281 (0.007)	fC57
345882	k__Bacteria; p__Firmicutes; c__Clostridia; o__Clostridiales; f__Lachnospiraceae; g__; s__	0 ± 0	0.111 ± 0.059	x	2.674 (0.007)	fBTBR
351794	k__Bacteria; p__Firmicutes; c__Clostridia; o__Clostridiales; f__Lachnospiraceae; g__; s__	0 ± 0	0.058 ± 0.031	x	2.432 (0.007)	fBTBR
360015	k__Bacteria; p__Firmicutes; c__Clostridia; o__Clostridiales; f__Lachnospiraceae; g__[Ruminococcus]; s__gnavus	0 ± 0	0.407 ± 0.27	x	3.311 (0.002)	fBTBR
583089	k__Bacteria; p__Firmicutes; c__Clostridia; o__Clostridiales; f__Lachnospiraceae; g__Blautia; s__	0 ± 0	0.035 ± 0.028	x	2.452 (0.022)	fBTBR
309720	k__Bacteria; p__Firmicutes; c__Clostridia; o__Clostridiales; f__Ruminococcaceae; g__; s__	0 ± 0	0.011 ± 0.007	x	2.372 (0.022)	fBTBR
326609	k__Bacteria; p__Firmicutes; c__Clostridia; o__Clostridiales; f__Ruminococcaceae; g__; s__	0.001 ± 0.001	0.25 ± 0.161	x	3.041 (0.003)	fBTBR
328554	k__Bacteria; p__Firmicutes; c__Clostridia; o__Clostridiales; f__Ruminococcaceae; g__; s__	0.001 ± 0.001	0.043 ± 0.028	x	2.374 (0.004)	fBTBR
344527	k__Bacteria; p__Firmicutes; c__Clostridia; o__Clostridiales; f__Ruminococcaceae; g__; s__	0.016 ± 0.009	0.074 ± 0.04	x	2.463 (0.037)	fBTBR
331737	k__Bacteria; p__Firmicutes; c__Clostridia; o__Clostridiales; f__Ruminococcaceae; g__; s__	0.033 ± 0.017	0.001 ± 0.001	x	2.262 (0.013)	fC57
1569569	k__Bacteria; p__Firmicutes; c__Clostridia; o__Clostridiales; f__Ruminococcaceae; g__Oscillospira; s__	0.197 ± 0.124	0 ± 0	x	3.022 (0.022)	fC57
581079	k__Bacteria; p__Firmicutes; c__Clostridia; o__Clostridiales; f__Ruminococcaceae; g__Oscillospira; s__	0.001 ± 0.001	0.206 ± 0.146	x	3.082 (0.004)	fBTBR
322464	k__Bacteria; p__Firmicutes; c__Clostridia; o__Clostridiales; f__Ruminococcaceae; g__Oscillospira; s__	0.109 ± 0.063	0.267 ± 0.097	x	2.924 (0.037)	fBTBR
366143	k__Bacteria; p__Firmicutes; c__Clostridia; o__Clostridiales; f__Ruminococcaceae; g__Oscillospira; s__	0.025 ± 0.013	0 ± 0	x	2.139 (0.007)	fC57
461795	k__Bacteria; p__Firmicutes; c__Clostridia; o__Clostridiales; f__Ruminococcaceae; g__Oscillospira; s__	0.867 ± 0.461	0.001 ± 0.001	x	3.689 (0.003)	fC57
405780	k__Bacteria; p__Firmicutes; c__Clostridia; o__Clostridiales; f__Ruminococcaceae; g__Ruminococcus; s__	0.215 ± 0.133	0.001 ± 0.001	x	3.11 (0.003)	fC57
327900	k__Bacteria; p__Firmicutes; c__Clostridia; o__Clostridiales; f__Ruminococcaceae; g__Ruminococcus; s__	0.017 ± 0.01	0.002 ± 0.001	x	2.027 (0.032)	fC57
587530	k__Bacteria; p__Firmicutes; c__Erysipelotrichi; o__Erysipelotrichales; f__Erysipelotrichaceae; g__[Eubacterium]; s__dolichum	0 ± 0	0.032 ± 0.018	x	2.275 (0.022)	fBTBR
579851	k__Bacteria; p__Firmicutes; c__Erysipelotrichi; o__Erysipelotrichales; f__Erysipelotrichaceae; g__[Eubacterium]; s__dolichum	0 ± 0	0.006 ± 0.003	x	2.375 (0.022)	fBTBR
4449984	k__Bacteria; p__Firmicutes; c__Erysipelotrichi; o__Erysipelotrichales; f__Erysipelotrichaceae; g__Coprobacillus; s__	0 ± 0	0.045 ± 0.026	x	2.443 (0.022)	fBTBR
34757	k__Bacteria; p__Proteobacteria; c__Epsilonproteobacteria; o__Campylobacterales; f__Helicobacteraceae; g__; s__	0.001 ± 0.001	0.581 ± 0.525	x	3.394 (0.016)	fBTBR
588216	k__Bacteria; p__Proteobacteria; c__Gammaproteobacteria; o__Enterobacteriales; f__Enterobacteriaceae; g__; s__	0 ± 0	0.079 ± 0.044	x	2.645 (0.007)	fBTBR
2689396	k__Bacteria; p__Proteobacteria; c__Gammaproteobacteria; o__Enterobacteriales; f__Enterobacteriaceae; g__; s__	0 ± 0	0.022 ± 0.013	x	2.336 (0.007)	fBTBR
752584	k__Bacteria; p__Proteobacteria; c__Gammaproteobacteria; o__Enterobacteriales; f__Enterobacteriaceae; g__; s__	0 ± 0	0.041 ± 0.024	x	2.383 (0.022)	fBTBR
3908643	k__Bacteria; p__Proteobacteria; c__Gammaproteobacteria; o__Enterobacteriales; f__Enterobacteriaceae; g__; s__	0 ± 0	0.025 ± 0.014	x	2.238 (0.022)	fBTBR
304641	k__Bacteria; p__Proteobacteria; c__Gammaproteobacteria; o__Enterobacteriales; f__Enterobacteriaceae; g__; s__	0 ± 0	0.014 ± 0.008	x	2.06 (0.022)	fBTBR
4375000	k__Bacteria; p__Proteobacteria; c__Gammaproteobacteria; o__Enterobacteriales; f__Enterobacteriaceae; g__; s__	0 ± 0	0.005 ± 0.003	x	2.682 (0.021)	fBTBR
1111294	k__Bacteria; p__Proteobacteria; c__Gammaproteobacteria; o__Enterobacteriales; f__Enterobacteriaceae; g__; s__	0.002 ± 0.001	0.152 ± 0.078	x	2.924 (0.008)	fBTBR
173654	k__Bacteria; p__Proteobacteria; c__Gammaproteobacteria; o__Enterobacteriales; f__Enterobacteriaceae; g__; s__	0 ± 0	0.022 ± 0.012	x	2.181 (0.007)	fBTBR
797229	k__Bacteria; p__Proteobacteria; c__Gammaproteobacteria; o__Enterobacteriales; f__Enterobacteriaceae; g__; s__	0.004 ± 0.001	0.329 ± 0.173	x	3.25 (0.004)	fBTBR
782953	k__Bacteria; p__Proteobacteria; c__Gammaproteobacteria; o__Enterobacteriales; f__Enterobacteriaceae; g__; s__	0.021 ± 0.007	2.158 ± 1.149	x	4.069 (0.004)	fBTBR
252684	k__Bacteria; p__Tenericutes; c__Mollicutes; o__Anaeroplasmatales; f__Anaeroplasmataceae; g__Anaeroplasma; s__	0.529 ± 0.305	0 ± 0	x	3.426 (0.007)	fC57
336632	k__Bacteria; p__Verrucomicrobia; c__Verrucomicrobiae; o__Verrucomicrobiales; f__Verrucomicrobiaceae; g__Akkermansia; s__muciniphila	0.301 ± 0.233	0.965 ± 0.281	x	3.536 (0.016)	fBTBR
363731	k__Bacteria; p__Verrucomicrobia; c__Verrucomicrobiae; o__Verrucomicrobiales; f__Verrucomicrobiaceae; g__Akkermansia; s__muciniphila	0.012 ± 0.011	0.034 ± 0.011	x	2.138 (0.043)	fBTBR
577512	k__Bacteria; p__Firmicutes; c__Clostridia; o__Clostridiales; f__; g__; s__	0.009 ± 0.003	0 ± 0	0.001	x	x
276151	k__Bacteria; p__Actinobacteria; c__Coriobacteriia; o__Coriobacteriales; f__Coriobacteriaceae; g__Adlercreutzia; s__	0.007 ± 0.003	0.001 ± 0.001	0.037	x	x
339013	k__Bacteria; p__Bacteroidetes; c__Bacteroidia; o__Bacteroidales; f__Bacteroidaceae; g__Bacteroides; s__	0.052 ± 0.021	0.727 ± 0.321	0.033	x	x
1992	k__Bacteria; p__Bacteroidetes; c__Bacteroidia; o__Bacteroidales; f__Bacteroidaceae; g__Bacteroides; s__	0.003 ± 0.001	0.008 ± 0.002	0.038	x	x
270391	k__Bacteria; p__Bacteroidetes; c__Bacteroidia; o__Bacteroidales; f__Rikenellaceae; g__; s__	0.243 ± 0.15	0.722 ± 0.112	0.011	x	x
276172	k__Bacteria; p__Bacteroidetes; c__Bacteroidia; o__Bacteroidales; f__Rikenellaceae; g__; s__	0.502 ± 0.243	1.636 ± 0.366	0.011	x	x
162539	k__Bacteria; p__Bacteroidetes; c__Bacteroidia; o__Bacteroidales; f__Rikenellaceae; g__; s__	0.008 ± 0.004	0 ± 0	0.027	x	x
264325	k__Bacteria; p__Bacteroidetes; c__Bacteroidia; o__Bacteroidales; f__Rikenellaceae; g__; s__	0.272 ± 0.139	0.672 ± 0.137	0.036	x	x
266976	k__Bacteria; p__Bacteroidetes; c__Bacteroidia; o__Bacteroidales; f__S24-7; g__; s__	0.03 ± 0.009	0.005 ± 0.002	0.007	x	x
269902	k__Bacteria; p__Bacteroidetes; c__Bacteroidia; o__Bacteroidales; f__S24-7; g__; s__	0.012 ± 0.005	0 ± 0	0.01	x	x
270984	k__Bacteria; p__Bacteroidetes; c__Bacteroidia; o__Bacteroidales; f__S24-7; g__; s__	0.417 ± 0.134	0.063 ± 0.027	0.011	x	x
187959	k__Bacteria; p__Bacteroidetes; c__Bacteroidia; o__Bacteroidales; f__S24-7; g__; s__	0.033 ± 0.011	0.006 ± 0.003	0.013	x	x
335881	k__Bacteria; p__Bacteroidetes; c__Bacteroidia; o__Bacteroidales; f__S24-7; g__; s__	0.011 ± 0.004	0 ± 0	0.015	x	x
196578	k__Bacteria; p__Bacteroidetes; c__Bacteroidia; o__Bacteroidales; f__S24-7; g__; s__	0.031 ± 0.008	0.009 ± 0.004	0.017	x	x
194710	k__Bacteria; p__Bacteroidetes; c__Bacteroidia; o__Bacteroidales; f__S24-7; g__; s__	0.008 ± 0.004	0 ± 0	0.018	x	x
175712	k__Bacteria; p__Bacteroidetes; c__Bacteroidia; o__Bacteroidales; f__S24-7; g__; s__	0.017 ± 0.007	0.001 ± 0.001	0.019	x	x
179513	k__Bacteria; p__Bacteroidetes; c__Bacteroidia; o__Bacteroidales; f__S24-7; g__; s__	0.004 ± 0.002	0.001 ± 0.001	0.024	x	x
276509	k__Bacteria; p__Bacteroidetes; c__Bacteroidia; o__Bacteroidales; f__S24-7; g__; s__	0.005 ± 0.002	0 ± 0	0.026	x	x
214889	k__Bacteria; p__Bacteroidetes; c__Bacteroidia; o__Bacteroidales; f__S24-7; g__; s__	0.001 ± 0.001	0.005 ± 0.002	0.027	x	x
341453	k__Bacteria; p__Bacteroidetes; c__Bacteroidia; o__Bacteroidales; f__S24-7; g__; s__	0.008 ± 0.004	0 ± 0	0.027	x	x
174805	k__Bacteria; p__Bacteroidetes; c__Bacteroidia; o__Bacteroidales; f__S24-7; g__; s__	0.004 ± 0.002	0 ± 0	0.029	x	x
178306	k__Bacteria; p__Bacteroidetes; c__Bacteroidia; o__Bacteroidales; f__S24-7; g__; s__	0.004 ± 0.002	0 ± 0	0.029	x	x
272850	k__Bacteria; p__Bacteroidetes; c__Bacteroidia; o__Bacteroidales; f__S24-7; g__; s__	0.158 ± 0.057	0.033 ± 0.014	0.03	x	x
355746	k__Bacteria; p__Bacteroidetes; c__Bacteroidia; o__Bacteroidales; f__S24-7; g__; s__	0.069 ± 0.029	0.148 ± 0.025	0.036	x	x
372368	k__Bacteria; p__Bacteroidetes; c__Bacteroidia; o__Bacteroidales; f__S24-7; g__; s__	0.026 ± 0.012	0.076 ± 0.021	0.036	x	x
196672	k__Bacteria; p__Bacteroidetes; c__Bacteroidia; o__Bacteroidales; f__S24-7; g__; s__	0.01 ± 0.005	0.001 ± 0.001	0.043	x	x
177371	k__Bacteria; p__Bacteroidetes; c__Bacteroidia; o__Bacteroidales; f__S24-7; g__; s__	0.005 ± 0.003	0 ± 0	0.045	x	x
341913	k__Bacteria; p__Bacteroidetes; c__Bacteroidia; o__Bacteroidales; f__S24-7; g__; s__	0.028 ± 0.005	0.011 ± 0.007	0.046	x	x
276629	k__Bacteria; p__Bacteroidetes; c__Bacteroidia; o__Bacteroidales; f__S24-7; g__; s__	0.019 ± 0.008	0.003 ± 0.001	0.048	x	x
197775	k__Bacteria; p__Firmicutes; c__Clostridia; o__Clostridiales; f__; g__; s__	0.011 ± 0.004	0 ± 0	0.004	x	x
279115	k__Bacteria; p__Firmicutes; c__Clostridia; o__Clostridiales; f__; g__; s__	0.006 ± 0.002	0 ± 0	0.004	x	x
228798	k__Bacteria; p__Firmicutes; c__Clostridia; o__Clostridiales; f__; g__; s__	0.009 ± 0.003	0 ± 0	0.006	x	x
343581	k__Bacteria; p__Firmicutes; c__Clostridia; o__Clostridiales; f__; g__; s__	0.007 ± 0.003	0 ± 0	0.007	x	x
263535	k__Bacteria; p__Firmicutes; c__Clostridia; o__Clostridiales; f__; g__; s__	0.016 ± 0.006	0.001 ± 0.001	0.009	x	x
301012	k__Bacteria; p__Firmicutes; c__Clostridia; o__Clostridiales; f__; g__; s__	0.015 ± 0.006	0 ± 0	0.013	x	x
275069	k__Bacteria; p__Firmicutes; c__Clostridia; o__Clostridiales; f__; g__; s__	0.009 ± 0.004	0 ± 0	0.015	x	x
353593	k__Bacteria; p__Firmicutes; c__Clostridia; o__Clostridiales; f__; g__; s__	0.049 ± 0.02	0.002 ± 0.001	0.016	x	x
336276	k__Bacteria; p__Firmicutes; c__Clostridia; o__Clostridiales; f__; g__; s__	0.008 ± 0.004	0 ± 0	0.018	x	x
196689	k__Bacteria; p__Firmicutes; c__Clostridia; o__Clostridiales; f__; g__; s__	0.01 ± 0.005	0 ± 0	0.02	x	x
408877	k__Bacteria; p__Firmicutes; c__Clostridia; o__Clostridiales; f__; g__; s__	0.053 ± 0.021	0.006 ± 0.003	0.022	x	x
229449	k__Bacteria; p__Firmicutes; c__Clostridia; o__Clostridiales; f__; g__; s__	0.006 ± 0.003	0 ± 0	0.025	x	x
270165	k__Bacteria; p__Firmicutes; c__Clostridia; o__Clostridiales; f__; g__; s__	0.006 ± 0.003	0.001 ± 0.001	0.025	x	x
400599	k__Bacteria; p__Firmicutes; c__Clostridia; o__Clostridiales; f__; g__; s__	0.575 ± 0.235	0.054 ± 0.012	0.025	x	x
345862	k__Bacteria; p__Firmicutes; c__Clostridia; o__Clostridiales; f__; g__; s__	0.01 ± 0.004	0.001 ± 0.001	0.026	x	x
194628	k__Bacteria; p__Firmicutes; c__Clostridia; o__Clostridiales; f__; g__; s__	0.004 ± 0.002	0 ± 0	0.028	x	x
261551	k__Bacteria; p__Firmicutes; c__Clostridia; o__Clostridiales; f__; g__; s__	0.006 ± 0.003	0 ± 0	0.03	x	x
311068	k__Bacteria; p__Firmicutes; c__Clostridia; o__Clostridiales; f__; g__; s__	0.001 ± 0.001	0.026 ± 0.012	0.031	x	x
649107	k__Bacteria; p__Firmicutes; c__Clostridia; o__Clostridiales; f__; g__; s__	0.002 ± 0.001	0.007 ± 0.002	0.031	x	x
976470	k__Bacteria; p__Firmicutes; c__Clostridia; o__Clostridiales; f__; g__; s__	0.003 ± 0.002	0.066 ± 0.029	0.031	x	x
189703	k__Bacteria; p__Firmicutes; c__Clostridia; o__Clostridiales; f__; g__; s__	0.015 ± 0.007	0 ± 0	0.032	x	x
273928	k__Bacteria; p__Firmicutes; c__Clostridia; o__Clostridiales; f__; g__; s__	0.02 ± 0.007	0.005 ± 0.002	0.032	x	x
194950	k__Bacteria; p__Firmicutes; c__Clostridia; o__Clostridiales; f__; g__; s__	0.005 ± 0.002	0 ± 0	0.034	x	x
180919	k__Bacteria; p__Firmicutes; c__Clostridia; o__Clostridiales; f__; g__; s__	0.023 ± 0.011	0 ± 0	0.036	x	x
176472	k__Bacteria; p__Firmicutes; c__Clostridia; o__Clostridiales; f__; g__; s__	0.015 ± 0.008	0 ± 0	0.039	x	x
268696	k__Bacteria; p__Firmicutes; c__Clostridia; o__Clostridiales; f__; g__; s__	0.007 ± 0.002	0.002 ± 0.001	0.039	x	x
262935	k__Bacteria; p__Firmicutes; c__Clostridia; o__Clostridiales; f__; g__; s__	0.008 ± 0.003	0.002 ± 0.001	0.04	x	x
350392	k__Bacteria; p__Firmicutes; c__Clostridia; o__Clostridiales; f__; g__; s__	0.017 ± 0.008	0.001 ± 0.001	0.04	x	x
176236	k__Bacteria; p__Firmicutes; c__Clostridia; o__Clostridiales; f__; g__; s__	0.015 ± 0.007	0 ± 0	0.041	x	x
272878	k__Bacteria; p__Firmicutes; c__Clostridia; o__Clostridiales; f__; g__; s__	0.007 ± 0.004	0 ± 0	0.043	x	x
317653	k__Bacteria; p__Firmicutes; c__Clostridia; o__Clostridiales; f__; g__; s__	0.034 ± 0.016	0.001 ± 0.001	0.043	x	x
180564	k__Bacteria; p__Firmicutes; c__Clostridia; o__Clostridiales; f__; g__; s__	0.004 ± 0.001	0.001 ± 0.001	0.044	x	x
272072	k__Bacteria; p__Firmicutes; c__Clostridia; o__Clostridiales; f__; g__; s__	0.013 ± 0.007	0 ± 0	0.044	x	x
340650	k__Bacteria; p__Firmicutes; c__Clostridia; o__Clostridiales; f__; g__; s__	0.005 ± 0.002	0.001 ± 0.001	0.048	x	x
352049	k__Bacteria; p__Firmicutes; c__Clostridia; o__Clostridiales; f__; g__; s__	0.034 ± 0.026	0.253 ± 0.11	0.048	x	x
261511	k__Bacteria; p__Firmicutes; c__Clostridia; o__Clostridiales; f__; g__; s__	0.006 ± 0.003	0.001 ± 0.001	0.049	x	x
180099	k__Bacteria; p__Firmicutes; c__Clostridia; o__Clostridiales; f__Lachnospiraceae; g__; s__	0.004 ± 0.002	0 ± 0	0.028	x	x
183362	k__Bacteria; p__Firmicutes; c__Clostridia; o__Clostridiales; f__Lachnospiraceae; g__; s__	0 ± 0	0.004 ± 0.002	0.029	x	x
340853	k__Bacteria; p__Firmicutes; c__Clostridia; o__Clostridiales; f__Lachnospiraceae; g__; s__	0.018 ± 0.004	0.084 ± 0.031	0.034	x	x
361108	k__Bacteria; p__Firmicutes; c__Clostridia; o__Clostridiales; f__Lachnospiraceae; g__; s__	0.005 ± 0.002	0 ± 0	0.034	x	x
269657	k__Bacteria; p__Firmicutes; c__Clostridia; o__Clostridiales; f__Lachnospiraceae; g__; s__	0.005 ± 0.002	0 ± 0	0.035	x	x
296041	k__Bacteria; p__Firmicutes; c__Clostridia; o__Clostridiales; f__Lachnospiraceae; g__; s__	0.001 ± 0.001	0.004 ± 0.001	0.044	x	x
185506	k__Bacteria; p__Firmicutes; c__Clostridia; o__Clostridiales; f__Ruminococcaceae; g__; s__	0.007 ± 0.002	0 ± 0	0.005	x	x
190668	k__Bacteria; p__Firmicutes; c__Clostridia; o__Clostridiales; f__Ruminococcaceae; g__; s__	0.011 ± 0.005	0 ± 0	0.017	x	x
275218	k__Bacteria; p__Firmicutes; c__Clostridia; o__Clostridiales; f__Ruminococcaceae; g__; s__	0.074 ± 0.018	0.025 ± 0.011	0.02	x	x
272213	k__Bacteria; p__Firmicutes; c__Clostridia; o__Clostridiales; f__Ruminococcaceae; g__; s__	0.089 ± 0.03	0.021 ± 0.004	0.024	x	x
346804	k__Bacteria; p__Firmicutes; c__Clostridia; o__Clostridiales; f__Ruminococcaceae; g__; s__	0.012 ± 0.002	0.035 ± 0.011	0.037	x	x
323403	k__Bacteria; p__Firmicutes; c__Clostridia; o__Clostridiales; f__Ruminococcaceae; g__Oscillospira; s__	0.014 ± 0.005	0.001 ± 0.001	0.005	x	x
397363	k__Bacteria; p__Firmicutes; c__Clostridia; o__Clostridiales; f__Ruminococcaceae; g__Oscillospira; s__	0.013 ± 0.005	0.001 ± 0.001	0.009	x	x
191816	k__Bacteria; p__Firmicutes; c__Clostridia; o__Clostridiales; f__Ruminococcaceae; g__Oscillospira; s__	0.058 ± 0.023	0.003 ± 0.001	0.016	x	x
265483	k__Bacteria; p__Firmicutes; c__Clostridia; o__Clostridiales; f__Ruminococcaceae; g__Oscillospira; s__	0.007 ± 0.001	0.004 ± 0.001	0.02	x	x
182033	k__Bacteria; p__Firmicutes; c__Clostridia; o__Clostridiales; f__Ruminococcaceae; g__Oscillospira; s__	0.025 ± 0.009	0.003 ± 0.002	0.021	x	x
269172	k__Bacteria; p__Firmicutes; c__Clostridia; o__Clostridiales; f__Ruminococcaceae; g__Oscillospira; s__	0.205 ± 0.074	0.034 ± 0.014	0.022	x	x
422283	k__Bacteria; p__Firmicutes; c__Clostridia; o__Clostridiales; f__Ruminococcaceae; g__Oscillospira; s__	0.43 ± 0.149	0.086 ± 0.033	0.022	x	x
264941	k__Bacteria; p__Firmicutes; c__Clostridia; o__Clostridiales; f__Ruminococcaceae; g__Oscillospira; s__	0.008 ± 0.002	0.002 ± 0.002	0.025	x	x
306699	k__Bacteria; p__Firmicutes; c__Clostridia; o__Clostridiales; f__Ruminococcaceae; g__Oscillospira; s__	0.001 ± 0.001	0.006 ± 0.002	0.026	x	x
401384	k__Bacteria; p__Firmicutes; c__Clostridia; o__Clostridiales; f__Ruminococcaceae; g__Oscillospira; s__	1.852 ± 0.388	0.947 ± 0.189	0.034	x	x
275423	k__Bacteria; p__Firmicutes; c__Clostridia; o__Clostridiales; f__Ruminococcaceae; g__Oscillospira; s__	0.015 ± 0.007	0.036 ± 0.007	0.039	x	x
274297	k__Bacteria; p__Firmicutes; c__Clostridia; o__Clostridiales; f__Ruminococcaceae; g__Oscillospira; s__	0.004 ± 0.002	0.001 ± 0.001	0.041	x	x
338133	k__Bacteria; p__Firmicutes; c__Clostridia; o__Clostridiales; f__Ruminococcaceae; g__Oscillospira; s__	0.038 ± 0.009	0.014 ± 0.008	0.044	x	x
289306	k__Bacteria; p__Firmicutes; c__Clostridia; o__Clostridiales; f__Ruminococcaceae; g__Oscillospira; s__	0.006 ± 0.002	0.001 ± 0.001	0.045	x	x
333079	k__Bacteria; p__Firmicutes; c__Clostridia; o__Clostridiales; f__Ruminococcaceae; g__Ruminococcus; s__	0.004 ± 0.001	0 ± 0	0.015	x	x
336736	k__Bacteria; p__Firmicutes; c__Clostridia; o__Clostridiales; f__Ruminococcaceae; g__Ruminococcus; s__	0.058 ± 0.02	0.01 ± 0.002	0.017	x	x
321251	k__Bacteria; p__Firmicutes; c__Clostridia; o__Clostridiales; f__Ruminococcaceae; g__Ruminococcus; s__	0.003 ± 0.002	0.058 ± 0.027	0.039	x	x
4449891	k__Bacteria; p__Proteobacteria; c__Alphaproteobacteria; o__Rickettsiales; f__; g__; s__	0.007 ± 0.003	0 ± 0	0.01	x	x
178735	k__Bacteria; p__Actinobacteria; c__Coriobacteriia; o__Coriobacteriales; f__Coriobacteriaceae; g__Adlercreutzia; s__	0.003 ± 0.002	0 ± 0	x	x	x
1108638	k__Bacteria; p__Actinobacteria; c__Actinobacteria; o__Actinomycetales; f__Actinomycetaceae; g__Actinomyces; s__	0 ± 0	0 ± 0	x	x	x
460393	k__Bacteria; p__Actinobacteria; c__Actinobacteria; o__Actinomycetales; f__Corynebacteriaceae; g__Corynebacterium; s__	0 ± 0	0 ± 0	x	x	x
1096010	k__Bacteria; p__Actinobacteria; c__Actinobacteria; o__Actinomycetales; f__Corynebacteriaceae; g__Corynebacterium; s__	0.001 ± 0.001	0 ± 0	x	x	x
223418	k__Bacteria; p__Actinobacteria; c__Actinobacteria; o__Actinomycetales; f__Geodermatophilaceae; g__; s__	0 ± 0	0 ± 0	x	x	x
966091	k__Bacteria; p__Actinobacteria; c__Actinobacteria; o__Actinomycetales; f__Geodermatophilaceae; g__Modestobacter; s__	0 ± 0	0 ± 0	x	x	x
1088265	k__Bacteria; p__Actinobacteria; c__Actinobacteria; o__Actinomycetales; f__Propionibacteriaceae; g__Propionibacterium; s__acnes	0 ± 0	0 ± 0	x	x	x
825808	k__Bacteria; p__Actinobacteria; c__Actinobacteria; o__Bifidobacteriales; f__Bifidobacteriaceae; g__Bifidobacterium; s__	0.001 ± 0.001	0 ± 0	x	x	x
4426298	k__Bacteria; p__Actinobacteria; c__Actinobacteria; o__Bifidobacteriales; f__Bifidobacteriaceae; g__Bifidobacterium; s__animalis	0 ± 0	0 ± 0	x	x	x
365385	k__Bacteria; p__Actinobacteria; c__Actinobacteria; o__Bifidobacteriales; f__Bifidobacteriaceae; g__Bifidobacterium; s__bifidum	0 ± 0	0 ± 0	x	x	x
72820	k__Bacteria; p__Actinobacteria; c__Actinobacteria; o__Bifidobacteriales; f__Bifidobacteriaceae; g__Bifidobacterium; s__longum	0.002 ± 0.002	0 ± 0	x	x	x
519290	k__Bacteria; p__Actinobacteria; c__Actinobacteria; o__Bifidobacteriales; f__Bifidobacteriaceae; g__Bifidobacterium; s__pseudolongum	0.001 ± 0.001	0.003 ± 0.001	x	x	x
232900	k__Bacteria; p__Actinobacteria; c__Coriobacteriia; o__Coriobacteriales; f__Coriobacteriaceae; g__; s__	0.002 ± 0.001	0 ± 0	x	x	x
742358	k__Bacteria; p__Actinobacteria; c__Coriobacteriia; o__Coriobacteriales; f__Coriobacteriaceae; g__; s__	0.002 ± 0.001	0 ± 0	x	x	x
338644	k__Bacteria; p__Actinobacteria; c__Coriobacteriia; o__Coriobacteriales; f__Coriobacteriaceae; g__Adlercreutzia; s__	0.008 ± 0.006	0.002 ± 0.001	x	x	x
344828	k__Bacteria; p__Actinobacteria; c__Coriobacteriia; o__Coriobacteriales; f__Coriobacteriaceae; g__Adlercreutzia; s__	0.002 ± 0.002	0.003 ± 0.002	x	x	x
315485	k__Bacteria; p__Actinobacteria; c__Coriobacteriia; o__Coriobacteriales; f__Coriobacteriaceae; g__Adlercreutzia; s__	0.009 ± 0.005	0.006 ± 0.002	x	x	x
231510	k__Bacteria; p__Actinobacteria; c__Coriobacteriia; o__Coriobacteriales; f__Coriobacteriaceae; g__Adlercreutzia; s__	0.001 ± 0.001	0.001 ± 0.001	x	x	x
245324	k__Bacteria; p__Actinobacteria; c__Coriobacteriia; o__Coriobacteriales; f__Coriobacteriaceae; g__Adlercreutzia; s__	0.001 ± 0.001	0 ± 0	x	x	x
265106	k__Bacteria; p__Actinobacteria; c__Coriobacteriia; o__Coriobacteriales; f__Coriobacteriaceae; g__Adlercreutzia; s__	0 ± 0	0.001 ± 0.001	x	x	x
267123	k__Bacteria; p__Actinobacteria; c__Coriobacteriia; o__Coriobacteriales; f__Coriobacteriaceae; g__Adlercreutzia; s__	0.001 ± 0.001	0 ± 0	x	x	x
275974	k__Bacteria; p__Actinobacteria; c__Coriobacteriia; o__Coriobacteriales; f__Coriobacteriaceae; g__Adlercreutzia; s__	0.001 ± 0.001	0.002 ± 0.001	x	x	x
338553	k__Bacteria; p__Actinobacteria; c__Coriobacteriia; o__Coriobacteriales; f__Coriobacteriaceae; g__Adlercreutzia; s__	0.001 ± 0.001	0 ± 0	x	x	x
363794	k__Bacteria; p__Actinobacteria; c__Coriobacteriia; o__Coriobacteriales; f__Coriobacteriaceae; g__Collinsella; s__aerofaciens	0.001 ± 0.001	0 ± 0	x	x	x
3013444	k__Bacteria; p__Bacteroidetes; c__Bacteroidia; o__Bacteroidales; f__; g__; s__	1.755 ± 0.948	2.657 ± 1.047	x	x	x
4466511	k__Bacteria; p__Bacteroidetes; c__Bacteroidia; o__Bacteroidales; f__[Odoribacteraceae]; g__Odoribacter; s__	0.428 ± 0.044	0.306 ± 0.058	x	x	x
170335	k__Bacteria; p__Bacteroidetes; c__Bacteroidia; o__Bacteroidales; f__[Odoribacteraceae]; g__Odoribacter; s__	0.03 ± 0.012	0.018 ± 0.009	x	x	x
835900	k__Bacteria; p__Bacteroidetes; c__Bacteroidia; o__Bacteroidales; f__[Odoribacteraceae]; g__Odoribacter; s__	0.931 ± 0.412	1.007 ± 0.698	x	x	x
177353	k__Bacteria; p__Bacteroidetes; c__Bacteroidia; o__Bacteroidales; f__[Odoribacteraceae]; g__Odoribacter; s__	0.001 ± 0.001	0 ± 0	x	x	x
187294	k__Bacteria; p__Bacteroidetes; c__Bacteroidia; o__Bacteroidales; f__[Odoribacteraceae]; g__Odoribacter; s__	0.001 ± 0.001	0 ± 0	x	x	x
176455	k__Bacteria; p__Bacteroidetes; c__Bacteroidia; o__Bacteroidales; f__[Paraprevotellaceae]; g__[Prevotella]; s__	0.003 ± 0.003	0.012 ± 0.005	x	x	x
185328	k__Bacteria; p__Bacteroidetes; c__Bacteroidia; o__Bacteroidales; f__[Paraprevotellaceae]; g__[Prevotella]; s__	0.018 ± 0.016	0.041 ± 0.019	x	x	x
4449525	k__Bacteria; p__Bacteroidetes; c__Bacteroidia; o__Bacteroidales; f__[Paraprevotellaceae]; g__[Prevotella]; s__	0.001 ± 0.001	0.002 ± 0.001	x	x	x
2921213	k__Bacteria; p__Bacteroidetes; c__Bacteroidia; o__Bacteroidales; f__Bacteroidaceae; g__Bacteroides; s__	0 ± 0	0.003 ± 0.003	x	x	x
2949328	k__Bacteria; p__Bacteroidetes; c__Bacteroidia; o__Bacteroidales; f__Bacteroidaceae; g__Bacteroides; s__	0 ± 0	0.003 ± 0.003	x	x	x
583117	k__Bacteria; p__Bacteroidetes; c__Bacteroidia; o__Bacteroidales; f__Bacteroidaceae; g__Bacteroides; s__	0 ± 0	0.008 ± 0.005	x	x	x
197537	k__Bacteria; p__Bacteroidetes; c__Bacteroidia; o__Bacteroidales; f__Bacteroidaceae; g__Bacteroides; s__	0 ± 0	0.002 ± 0.002	x	x	x
198788	k__Bacteria; p__Bacteroidetes; c__Bacteroidia; o__Bacteroidales; f__Bacteroidaceae; g__Bacteroides; s__	0 ± 0	0.002 ± 0.002	x	x	x
4360128	k__Bacteria; p__Bacteroidetes; c__Bacteroidia; o__Bacteroidales; f__Bacteroidaceae; g__Bacteroides; s__	0 ± 0	0.002 ± 0.002	x	x	x
182854	k__Bacteria; p__Bacteroidetes; c__Bacteroidia; o__Bacteroidales; f__Bacteroidaceae; g__Bacteroides; s__	0 ± 0	0.003 ± 0.003	x	x	x
172777	k__Bacteria; p__Bacteroidetes; c__Bacteroidia; o__Bacteroidales; f__Bacteroidaceae; g__Bacteroides; s__	0 ± 0	0.002 ± 0.002	x	x	x
184753	k__Bacteria; p__Bacteroidetes; c__Bacteroidia; o__Bacteroidales; f__Bacteroidaceae; g__Bacteroides; s__	0 ± 0	0.002 ± 0.002	x	x	x
188735	k__Bacteria; p__Bacteroidetes; c__Bacteroidia; o__Bacteroidales; f__Bacteroidaceae; g__Bacteroides; s__	0 ± 0	0.002 ± 0.002	x	x	x
580629	k__Bacteria; p__Bacteroidetes; c__Bacteroidia; o__Bacteroidales; f__Bacteroidaceae; g__Bacteroides; s__	0 ± 0	0.002 ± 0.002	x	x	x
1740498	k__Bacteria; p__Bacteroidetes; c__Bacteroidia; o__Bacteroidales; f__Bacteroidaceae; g__Bacteroides; s__	0 ± 0	0.002 ± 0.001	x	x	x
2198356	k__Bacteria; p__Bacteroidetes; c__Bacteroidia; o__Bacteroidales; f__Bacteroidaceae; g__Bacteroides; s__	0 ± 0	0.002 ± 0.001	x	x	x
2331530	k__Bacteria; p__Bacteroidetes; c__Bacteroidia; o__Bacteroidales; f__Bacteroidaceae; g__Bacteroides; s__	0 ± 0	0.002 ± 0.002	x	x	x
1906483	k__Bacteria; p__Bacteroidetes; c__Bacteroidia; o__Bacteroidales; f__Bacteroidaceae; g__Bacteroides; s__	0 ± 0	0.018 ± 0.015	x	x	x
190638	k__Bacteria; p__Bacteroidetes; c__Bacteroidia; o__Bacteroidales; f__Bacteroidaceae; g__Bacteroides; s__	0.001 ± 0.001	0.028 ± 0.025	x	x	x
348304	k__Bacteria; p__Bacteroidetes; c__Bacteroidia; o__Bacteroidales; f__Bacteroidaceae; g__Bacteroides; s__	0.04 ± 0.027	2.184 ± 2.041	x	x	x
199716	k__Bacteria; p__Bacteroidetes; c__Bacteroidia; o__Bacteroidales; f__Bacteroidaceae; g__Bacteroides; s__	0 ± 0	0.087 ± 0.084	x	x	x
513445	k__Bacteria; p__Bacteroidetes; c__Bacteroidia; o__Bacteroidales; f__Bacteroidaceae; g__Bacteroides; s__	0.006 ± 0.003	0.203 ± 0.193	x	x	x
364029	k__Bacteria; p__Bacteroidetes; c__Bacteroidia; o__Bacteroidales; f__Bacteroidaceae; g__Bacteroides; s__	0.001 ± 0.001	0.051 ± 0.049	x	x	x
182157	k__Bacteria; p__Bacteroidetes; c__Bacteroidia; o__Bacteroidales; f__Bacteroidaceae; g__Bacteroides; s__	0 ± 0	0.044 ± 0.043	x	x	x
185888	k__Bacteria; p__Bacteroidetes; c__Bacteroidia; o__Bacteroidales; f__Bacteroidaceae; g__Bacteroides; s__	0 ± 0	0.014 ± 0.014	x	x	x
189920	k__Bacteria; p__Bacteroidetes; c__Bacteroidia; o__Bacteroidales; f__Bacteroidaceae; g__Bacteroides; s__	0 ± 0	0.004 ± 0.004	x	x	x
190815	k__Bacteria; p__Bacteroidetes; c__Bacteroidia; o__Bacteroidales; f__Bacteroidaceae; g__Bacteroides; s__	0 ± 0	0.009 ± 0.009	x	x	x
312140	k__Bacteria; p__Bacteroidetes; c__Bacteroidia; o__Bacteroidales; f__Bacteroidaceae; g__Bacteroides; s__	0 ± 0	0.007 ± 0.007	x	x	x
336710	k__Bacteria; p__Bacteroidetes; c__Bacteroidia; o__Bacteroidales; f__Bacteroidaceae; g__Bacteroides; s__	0 ± 0	0.004 ± 0.004	x	x	x
340474	k__Bacteria; p__Bacteroidetes; c__Bacteroidia; o__Bacteroidales; f__Bacteroidaceae; g__Bacteroides; s__	0 ± 0	0.007 ± 0.007	x	x	x
556126	k__Bacteria; p__Bacteroidetes; c__Bacteroidia; o__Bacteroidales; f__Bacteroidaceae; g__Bacteroides; s__	0.009 ± 0.009	0 ± 0	x	x	x
560336	k__Bacteria; p__Bacteroidetes; c__Bacteroidia; o__Bacteroidales; f__Bacteroidaceae; g__Bacteroides; s__	0 ± 0	0.005 ± 0.005	x	x	x
577170	k__Bacteria; p__Bacteroidetes; c__Bacteroidia; o__Bacteroidales; f__Bacteroidaceae; g__Bacteroides; s__	0 ± 0	0.021 ± 0.021	x	x	x
589277	k__Bacteria; p__Bacteroidetes; c__Bacteroidia; o__Bacteroidales; f__Bacteroidaceae; g__Bacteroides; s__	0 ± 0	0.059 ± 0.059	x	x	x
4381553	k__Bacteria; p__Bacteroidetes; c__Bacteroidia; o__Bacteroidales; f__Bacteroidaceae; g__Bacteroides; s__	0 ± 0	0.007 ± 0.007	x	x	x
183480	k__Bacteria; p__Bacteroidetes; c__Bacteroidia; o__Bacteroidales; f__Bacteroidaceae; g__Bacteroides; s__	0.002 ± 0.001	0.001 ± 0.001	x	x	x
3472078	k__Bacteria; p__Bacteroidetes; c__Bacteroidia; o__Bacteroidales; f__Bacteroidaceae; g__Bacteroides; s__	0 ± 0	0.024 ± 0.024	x	x	x
352825	k__Bacteria; p__Bacteroidetes; c__Bacteroidia; o__Bacteroidales; f__Bacteroidaceae; g__Bacteroides; s__	0.028 ± 0.028	0 ± 0	x	x	x
183496	k__Bacteria; p__Bacteroidetes; c__Bacteroidia; o__Bacteroidales; f__Bacteroidaceae; g__Bacteroides; s__	0.001 ± 0.001	0.077 ± 0.077	x	x	x
198449	k__Bacteria; p__Bacteroidetes; c__Bacteroidia; o__Bacteroidales; f__Bacteroidaceae; g__Bacteroides; s__	0.001 ± 0.001	0.02 ± 0.02	x	x	x
186352	k__Bacteria; p__Bacteroidetes; c__Bacteroidia; o__Bacteroidales; f__Bacteroidaceae; g__Bacteroides; s__	0.001 ± 0.001	0.012 ± 0.012	x	x	x
4029632	k__Bacteria; p__Bacteroidetes; c__Bacteroidia; o__Bacteroidales; f__Bacteroidaceae; g__Bacteroides; s__	0 ± 0	0.001 ± 0.001	x	x	x
4340358	k__Bacteria; p__Bacteroidetes; c__Bacteroidia; o__Bacteroidales; f__Bacteroidaceae; g__Bacteroides; s__	0 ± 0	0.001 ± 0.001	x	x	x
271214	k__Bacteria; p__Bacteroidetes; c__Bacteroidia; o__Bacteroidales; f__Bacteroidaceae; g__Bacteroides; s__	0.001 ± 0.001	0.007 ± 0.007	x	x	x
157327	k__Bacteria; p__Bacteroidetes; c__Bacteroidia; o__Bacteroidales; f__Bacteroidaceae; g__Bacteroides; s__	0.001 ± 0.001	0.003 ± 0.003	x	x	x
177150	k__Bacteria; p__Bacteroidetes; c__Bacteroidia; o__Bacteroidales; f__Bacteroidaceae; g__Bacteroides; s__	0 ± 0	0 ± 0	x	x	x
178478	k__Bacteria; p__Bacteroidetes; c__Bacteroidia; o__Bacteroidales; f__Bacteroidaceae; g__Bacteroides; s__	0 ± 0	0 ± 0	x	x	x
183662	k__Bacteria; p__Bacteroidetes; c__Bacteroidia; o__Bacteroidales; f__Bacteroidaceae; g__Bacteroides; s__	0 ± 0	0 ± 0	x	x	x
187841	k__Bacteria; p__Bacteroidetes; c__Bacteroidia; o__Bacteroidales; f__Bacteroidaceae; g__Bacteroides; s__	0 ± 0	0 ± 0	x	x	x
188887	k__Bacteria; p__Bacteroidetes; c__Bacteroidia; o__Bacteroidales; f__Bacteroidaceae; g__Bacteroides; s__	0 ± 0	0 ± 0	x	x	x
189384	k__Bacteria; p__Bacteroidetes; c__Bacteroidia; o__Bacteroidales; f__Bacteroidaceae; g__Bacteroides; s__	0 ± 0	0 ± 0	x	x	x
191483	k__Bacteria; p__Bacteroidetes; c__Bacteroidia; o__Bacteroidales; f__Bacteroidaceae; g__Bacteroides; s__	0 ± 0	0 ± 0	x	x	x
194909	k__Bacteria; p__Bacteroidetes; c__Bacteroidia; o__Bacteroidales; f__Bacteroidaceae; g__Bacteroides; s__	0 ± 0	0 ± 0	x	x	x
205904	k__Bacteria; p__Bacteroidetes; c__Bacteroidia; o__Bacteroidales; f__Bacteroidaceae; g__Bacteroides; s__	0 ± 0	0.001 ± 0.001	x	x	x
270094	k__Bacteria; p__Bacteroidetes; c__Bacteroidia; o__Bacteroidales; f__Bacteroidaceae; g__Bacteroides; s__	0 ± 0	0.001 ± 0.001	x	x	x
2415144	k__Bacteria; p__Bacteroidetes; c__Bacteroidia; o__Bacteroidales; f__Bacteroidaceae; g__Bacteroides; s__	0 ± 0	0 ± 0	x	x	x
2851803	k__Bacteria; p__Bacteroidetes; c__Bacteroidia; o__Bacteroidales; f__Bacteroidaceae; g__Bacteroides; s__	0 ± 0	0 ± 0	x	x	x
3439402	k__Bacteria; p__Bacteroidetes; c__Bacteroidia; o__Bacteroidales; f__Bacteroidaceae; g__Bacteroides; s__	0 ± 0	0.001 ± 0.001	x	x	x
3439403	k__Bacteria; p__Bacteroidetes; c__Bacteroidia; o__Bacteroidales; f__Bacteroidaceae; g__Bacteroides; s__	0 ± 0	0.001 ± 0.001	x	x	x
3563235	k__Bacteria; p__Bacteroidetes; c__Bacteroidia; o__Bacteroidales; f__Bacteroidaceae; g__Bacteroides; s__	0 ± 0	0.001 ± 0.001	x	x	x
3600504	k__Bacteria; p__Bacteroidetes; c__Bacteroidia; o__Bacteroidales; f__Bacteroidaceae; g__Bacteroides; s__	0 ± 0	0 ± 0	x	x	x
3887769	k__Bacteria; p__Bacteroidetes; c__Bacteroidia; o__Bacteroidales; f__Bacteroidaceae; g__Bacteroides; s__	0 ± 0	0.001 ± 0.001	x	x	x
4030375	k__Bacteria; p__Bacteroidetes; c__Bacteroidia; o__Bacteroidales; f__Bacteroidaceae; g__Bacteroides; s__	0 ± 0	0.001 ± 0.001	x	x	x
4060124	k__Bacteria; p__Bacteroidetes; c__Bacteroidia; o__Bacteroidales; f__Bacteroidaceae; g__Bacteroides; s__	0 ± 0	0.001 ± 0.001	x	x	x
4455163	k__Bacteria; p__Bacteroidetes; c__Bacteroidia; o__Bacteroidales; f__Bacteroidaceae; g__Bacteroides; s__	0 ± 0	0.001 ± 0.001	x	x	x
4457872	k__Bacteria; p__Bacteroidetes; c__Bacteroidia; o__Bacteroidales; f__Bacteroidaceae; g__Bacteroides; s__	0 ± 0	0.001 ± 0.001	x	x	x
321972	k__Bacteria; p__Bacteroidetes; c__Bacteroidia; o__Bacteroidales; f__Bacteroidaceae; g__Bacteroides; s__acidifaciens	0.001 ± 0.001	0.002 ± 0.001	x	x	x
316761	k__Bacteria; p__Bacteroidetes; c__Bacteroidia; o__Bacteroidales; f__Bacteroidaceae; g__Bacteroides; s__eggerthii	0 ± 0	0.002 ± 0.001	x	x	x
2200896	k__Bacteria; p__Bacteroidetes; c__Bacteroidia; o__Bacteroidales; f__Bacteroidaceae; g__Bacteroides; s__fragilis	0.001 ± 0.001	0.001 ± 0.001	x	x	x
187623	k__Bacteria; p__Bacteroidetes; c__Bacteroidia; o__Bacteroidales; f__Bacteroidaceae; g__Bacteroides; s__ovatus	0 ± 0	0 ± 0	x	x	x
308598	k__Bacteria; p__Bacteroidetes; c__Bacteroidia; o__Bacteroidales; f__Bacteroidaceae; g__Bacteroides; s__ovatus	0 ± 0	0 ± 0	x	x	x
197072	k__Bacteria; p__Bacteroidetes; c__Bacteroidia; o__Bacteroidales; f__Bacteroidaceae; g__Bacteroides; s__uniformis	0 ± 0	0.003 ± 0.003	x	x	x
196664	k__Bacteria; p__Bacteroidetes; c__Bacteroidia; o__Bacteroidales; f__Bacteroidaceae; g__Bacteroides; s__uniformis	0 ± 0	0 ± 0	x	x	x
195123	k__Bacteria; p__Bacteroidetes; c__Bacteroidia; o__Bacteroidales; f__Porphyromonadaceae; g__Parabacteroides; s__	0 ± 0	0.002 ± 0.001	x	x	x
276149	k__Bacteria; p__Bacteroidetes; c__Bacteroidia; o__Bacteroidales; f__Porphyromonadaceae; g__Parabacteroides; s__	0.016 ± 0.01	0.025 ± 0.016	x	x	x
3009852	k__Bacteria; p__Bacteroidetes; c__Bacteroidia; o__Bacteroidales; f__Porphyromonadaceae; g__Parabacteroides; s__	0 ± 0	0.001 ± 0.001	x	x	x
4329571	k__Bacteria; p__Bacteroidetes; c__Bacteroidia; o__Bacteroidales; f__Porphyromonadaceae; g__Parabacteroides; s__	0.001 ± 0.001	0.001 ± 0.001	x	x	x
564140	k__Bacteria; p__Bacteroidetes; c__Bacteroidia; o__Bacteroidales; f__Porphyromonadaceae; g__Parabacteroides; s__distasonis	0.001 ± 0.001	0.005 ± 0.002	x	x	x
578016	k__Bacteria; p__Bacteroidetes; c__Bacteroidia; o__Bacteroidales; f__Porphyromonadaceae; g__Parabacteroides; s__distasonis	0.005 ± 0.003	0.033 ± 0.016	x	x	x
198190	k__Bacteria; p__Bacteroidetes; c__Bacteroidia; o__Bacteroidales; f__Porphyromonadaceae; g__Parabacteroides; s__distasonis	0.007 ± 0.005	0.023 ± 0.009	x	x	x
4365130	k__Bacteria; p__Bacteroidetes; c__Bacteroidia; o__Bacteroidales; f__Porphyromonadaceae; g__Parabacteroides; s__distasonis	0.001 ± 0.001	0.002 ± 0.001	x	x	x
585914	k__Bacteria; p__Bacteroidetes; c__Bacteroidia; o__Bacteroidales; f__Porphyromonadaceae; g__Parabacteroides; s__distasonis	0.005 ± 0.003	0.008 ± 0.003	x	x	x
291090	k__Bacteria; p__Bacteroidetes; c__Bacteroidia; o__Bacteroidales; f__Porphyromonadaceae; g__Parabacteroides; s__distasonis	0.002 ± 0.002	0.002 ± 0.001	x	x	x
552528	k__Bacteria; p__Bacteroidetes; c__Bacteroidia; o__Bacteroidales; f__Porphyromonadaceae; g__Parabacteroides; s__distasonis	0 ± 0	0 ± 0	x	x	x
186711	k__Bacteria; p__Bacteroidetes; c__Bacteroidia; o__Bacteroidales; f__Prevotellaceae; g__; s__	0.004 ± 0.002	0.008 ± 0.005	x	x	x
194429	k__Bacteria; p__Bacteroidetes; c__Bacteroidia; o__Bacteroidales; f__Prevotellaceae; g__; s__	0.026 ± 0.026	0.009 ± 0.004	x	x	x
177539	k__Bacteria; p__Bacteroidetes; c__Bacteroidia; o__Bacteroidales; f__Prevotellaceae; g__; s__	0.025 ± 0.022	0.017 ± 0.006	x	x	x
189721	k__Bacteria; p__Bacteroidetes; c__Bacteroidia; o__Bacteroidales; f__Prevotellaceae; g__Prevotella; s__	0.104 ± 0.059	0.077 ± 0.012	x	x	x
4449524	k__Bacteria; p__Bacteroidetes; c__Bacteroidia; o__Bacteroidales; f__Prevotellaceae; g__Prevotella; s__	0.004 ± 0.003	0.004 ± 0.001	x	x	x
178558	k__Bacteria; p__Bacteroidetes; c__Bacteroidia; o__Bacteroidales; f__Prevotellaceae; g__Prevotella; s__	0.001 ± 0.001	0 ± 0	x	x	x
188889	k__Bacteria; p__Bacteroidetes; c__Bacteroidia; o__Bacteroidales; f__Prevotellaceae; g__Prevotella; s__	0.002 ± 0.001	0.002 ± 0.002	x	x	x
264240	k__Bacteria; p__Bacteroidetes; c__Bacteroidia; o__Bacteroidales; f__Rikenellaceae; g__; s__	0.029 ± 0.01	0.009 ± 0.005	x	x	x
575041	k__Bacteria; p__Bacteroidetes; c__Bacteroidia; o__Bacteroidales; f__Rikenellaceae; g__; s__	0.012 ± 0.005	0.004 ± 0.003	x	x	x
308957	k__Bacteria; p__Bacteroidetes; c__Bacteroidia; o__Bacteroidales; f__Rikenellaceae; g__; s__	0.002 ± 0.001	0.005 ± 0.002	x	x	x
4449518	k__Bacteria; p__Bacteroidetes; c__Bacteroidia; o__Bacteroidales; f__Rikenellaceae; g__; s__	0.349 ± 0.117	0.175 ± 0.08	x	x	x
112720	k__Bacteria; p__Bacteroidetes; c__Bacteroidia; o__Bacteroidales; f__Rikenellaceae; g__; s__	0 ± 0	0.004 ± 0.004	x	x	x
196386	k__Bacteria; p__Bacteroidetes; c__Bacteroidia; o__Bacteroidales; f__Rikenellaceae; g__; s__	0.076 ± 0.034	0.031 ± 0.018	x	x	x
336214	k__Bacteria; p__Bacteroidetes; c__Bacteroidia; o__Bacteroidales; f__Rikenellaceae; g__; s__	11.254 ± 5.742	4.469 ± 1.761	x	x	x
4331760	k__Bacteria; p__Bacteroidetes; c__Bacteroidia; o__Bacteroidales; f__Rikenellaceae; g__; s__	0.008 ± 0.006	0.002 ± 0.001	x	x	x
465433	k__Bacteria; p__Bacteroidetes; c__Bacteroidia; o__Bacteroidales; f__Rikenellaceae; g__; s__	0.201 ± 0.101	0.119 ± 0.014	x	x	x
521982	k__Bacteria; p__Bacteroidetes; c__Bacteroidia; o__Bacteroidales; f__Rikenellaceae; g__; s__	0.165 ± 0.064	0.116 ± 0.012	x	x	x
1067143	k__Bacteria; p__Bacteroidetes; c__Bacteroidia; o__Bacteroidales; f__Rikenellaceae; g__; s__	0.247 ± 0.125	0.162 ± 0.005	x	x	x
270248	k__Bacteria; p__Bacteroidetes; c__Bacteroidia; o__Bacteroidales; f__Rikenellaceae; g__; s__	0.009 ± 0.005	0.006 ± 0.003	x	x	x
199534	k__Bacteria; p__Bacteroidetes; c__Bacteroidia; o__Bacteroidales; f__Rikenellaceae; g__; s__	0.007 ± 0.002	0.006 ± 0.003	x	x	x
107044	k__Bacteria; p__Bacteroidetes; c__Bacteroidia; o__Bacteroidales; f__Rikenellaceae; g__; s__	0.001 ± 0.001	0.001 ± 0.001	x	x	x
169398	k__Bacteria; p__Bacteroidetes; c__Bacteroidia; o__Bacteroidales; f__Rikenellaceae; g__; s__	0 ± 0	0.001 ± 0.001	x	x	x
176751	k__Bacteria; p__Bacteroidetes; c__Bacteroidia; o__Bacteroidales; f__Rikenellaceae; g__; s__	0.001 ± 0.001	0.001 ± 0.001	x	x	x
213671	k__Bacteria; p__Bacteroidetes; c__Bacteroidia; o__Bacteroidales; f__Rikenellaceae; g__; s__	0 ± 0	0.001 ± 0.001	x	x	x
299281	k__Bacteria; p__Bacteroidetes; c__Bacteroidia; o__Bacteroidales; f__Rikenellaceae; g__; s__	0 ± 0	0.001 ± 0.001	x	x	x
367977	k__Bacteria; p__Bacteroidetes; c__Bacteroidia; o__Bacteroidales; f__Rikenellaceae; g__; s__	0 ± 0	0 ± 0	x	x	x
772282	k__Bacteria; p__Bacteroidetes; c__Bacteroidia; o__Bacteroidales; f__Rikenellaceae; g__; s__	0 ± 0	0 ± 0	x	x	x
178546	k__Bacteria; p__Bacteroidetes; c__Bacteroidia; o__Bacteroidales; f__S24-7; g__; s__	0.007 ± 0.004	0 ± 0	x	x	x
262166	k__Bacteria; p__Bacteroidetes; c__Bacteroidia; o__Bacteroidales; f__S24-7; g__; s__	0.046 ± 0.02	0.008 ± 0.001	x	x	x
265322	k__Bacteria; p__Bacteroidetes; c__Bacteroidia; o__Bacteroidales; f__S24-7; g__; s__	0.012 ± 0.006	0 ± 0	x	x	x
348088	k__Bacteria; p__Bacteroidetes; c__Bacteroidia; o__Bacteroidales; f__S24-7; g__; s__	0.01 ± 0.003	0.044 ± 0.018	x	x	x
269415	k__Bacteria; p__Bacteroidetes; c__Bacteroidia; o__Bacteroidales; f__S24-7; g__; s__	0.008 ± 0.002	0.003 ± 0.002	x	x	x
174727	k__Bacteria; p__Bacteroidetes; c__Bacteroidia; o__Bacteroidales; f__S24-7; g__; s__	0.004 ± 0.002	0.001 ± 0.001	x	x	x
178274	k__Bacteria; p__Bacteroidetes; c__Bacteroidia; o__Bacteroidales; f__S24-7; g__; s__	0.003 ± 0.001	0 ± 0	x	x	x
185353	k__Bacteria; p__Bacteroidetes; c__Bacteroidia; o__Bacteroidales; f__S24-7; g__; s__	0.003 ± 0.001	0 ± 0	x	x	x
214360	k__Bacteria; p__Bacteroidetes; c__Bacteroidia; o__Bacteroidales; f__S24-7; g__; s__	0.003 ± 0.003	0 ± 0	x	x	x
216902	k__Bacteria; p__Bacteroidetes; c__Bacteroidia; o__Bacteroidales; f__S24-7; g__; s__	0.004 ± 0.002	0.001 ± 0.001	x	x	x
268155	k__Bacteria; p__Bacteroidetes; c__Bacteroidia; o__Bacteroidales; f__S24-7; g__; s__	0.003 ± 0.002	0 ± 0	x	x	x
2435303	k__Bacteria; p__Bacteroidetes; c__Bacteroidia; o__Bacteroidales; f__S24-7; g__; s__	0.003 ± 0.003	0 ± 0	x	x	x
262399	k__Bacteria; p__Bacteroidetes; c__Bacteroidia; o__Bacteroidales; f__S24-7; g__; s__	0.005 ± 0.002	0.001 ± 0.001	x	x	x
264787	k__Bacteria; p__Bacteroidetes; c__Bacteroidia; o__Bacteroidales; f__S24-7; g__; s__	0.006 ± 0.003	0.001 ± 0.001	x	x	x
197644	k__Bacteria; p__Bacteroidetes; c__Bacteroidia; o__Bacteroidales; f__S24-7; g__; s__	0.009 ± 0.005	0 ± 0	x	x	x
263057	k__Bacteria; p__Bacteroidetes; c__Bacteroidia; o__Bacteroidales; f__S24-7; g__; s__	0.001 ± 0.001	0.003 ± 0.001	x	x	x
195154	k__Bacteria; p__Bacteroidetes; c__Bacteroidia; o__Bacteroidales; f__S24-7; g__; s__	0.005 ± 0.003	0.001 ± 0.001	x	x	x
264734	k__Bacteria; p__Bacteroidetes; c__Bacteroidia; o__Bacteroidales; f__S24-7; g__; s__	0.942 ± 0.337	0.374 ± 0.063	x	x	x
274749	k__Bacteria; p__Bacteroidetes; c__Bacteroidia; o__Bacteroidales; f__S24-7; g__; s__	1.815 ± 0.943	0.252 ± 0.099	x	x	x
277120	k__Bacteria; p__Bacteroidetes; c__Bacteroidia; o__Bacteroidales; f__S24-7; g__; s__	0.013 ± 0.007	0.002 ± 0.001	x	x	x
177917	k__Bacteria; p__Bacteroidetes; c__Bacteroidia; o__Bacteroidales; f__S24-7; g__; s__	0.011 ± 0.007	0 ± 0	x	x	x
346870	k__Bacteria; p__Bacteroidetes; c__Bacteroidia; o__Bacteroidales; f__S24-7; g__; s__	0.13 ± 0.035	0.062 ± 0.021	x	x	x
273182	k__Bacteria; p__Bacteroidetes; c__Bacteroidia; o__Bacteroidales; f__S24-7; g__; s__	0.001 ± 0.001	0.01 ± 0.005	x	x	x
318571	k__Bacteria; p__Bacteroidetes; c__Bacteroidia; o__Bacteroidales; f__S24-7; g__; s__	0.006 ± 0.001	0.018 ± 0.007	x	x	x
174500	k__Bacteria; p__Bacteroidetes; c__Bacteroidia; o__Bacteroidales; f__S24-7; g__; s__	0.002 ± 0.001	0 ± 0	x	x	x
184329	k__Bacteria; p__Bacteroidetes; c__Bacteroidia; o__Bacteroidales; f__S24-7; g__; s__	0.002 ± 0.001	0 ± 0	x	x	x
465480	k__Bacteria; p__Bacteroidetes; c__Bacteroidia; o__Bacteroidales; f__S24-7; g__; s__	0 ± 0	0.002 ± 0.001	x	x	x
134762	k__Bacteria; p__Bacteroidetes; c__Bacteroidia; o__Bacteroidales; f__S24-7; g__; s__	0.005 ± 0.002	0.001 ± 0.001	x	x	x
264298	k__Bacteria; p__Bacteroidetes; c__Bacteroidia; o__Bacteroidales; f__S24-7; g__; s__	0.097 ± 0.057	0.013 ± 0.006	x	x	x
373449	k__Bacteria; p__Bacteroidetes; c__Bacteroidia; o__Bacteroidales; f__S24-7; g__; s__	0.015 ± 0.004	0.008 ± 0.003	x	x	x
3172949	k__Bacteria; p__Bacteroidetes; c__Bacteroidia; o__Bacteroidales; f__S24-7; g__; s__	0.004 ± 0.002	0.001 ± 0.001	x	x	x
184456	k__Bacteria; p__Bacteroidetes; c__Bacteroidia; o__Bacteroidales; f__S24-7; g__; s__	0.004 ± 0.003	0 ± 0	x	x	x
217096	k__Bacteria; p__Bacteroidetes; c__Bacteroidia; o__Bacteroidales; f__S24-7; g__; s__	0.006 ± 0.002	0.003 ± 0.001	x	x	x
194048	k__Bacteria; p__Bacteroidetes; c__Bacteroidia; o__Bacteroidales; f__S24-7; g__; s__	0.005 ± 0.003	0.001 ± 0.001	x	x	x
337724	k__Bacteria; p__Bacteroidetes; c__Bacteroidia; o__Bacteroidales; f__S24-7; g__; s__	0.63 ± 0.422	0.061 ± 0.027	x	x	x
741001	k__Bacteria; p__Bacteroidetes; c__Bacteroidia; o__Bacteroidales; f__S24-7; g__; s__	0.005 ± 0.003	0.001 ± 0.001	x	x	x
204088	k__Bacteria; p__Bacteroidetes; c__Bacteroidia; o__Bacteroidales; f__S24-7; g__; s__	0.069 ± 0.035	0.021 ± 0.009	x	x	x
233435	k__Bacteria; p__Bacteroidetes; c__Bacteroidia; o__Bacteroidales; f__S24-7; g__; s__	0.596 ± 0.36	0.125 ± 0.047	x	x	x
438304	k__Bacteria; p__Bacteroidetes; c__Bacteroidia; o__Bacteroidales; f__S24-7; g__; s__	0.031 ± 0.021	0.004 ± 0.003	x	x	x
185550	k__Bacteria; p__Bacteroidetes; c__Bacteroidia; o__Bacteroidales; f__S24-7; g__; s__	0.003 ± 0.003	0.001 ± 0.001	x	x	x
211743	k__Bacteria; p__Bacteroidetes; c__Bacteroidia; o__Bacteroidales; f__S24-7; g__; s__	0.003 ± 0.002	0.001 ± 0.001	x	x	x
214715	k__Bacteria; p__Bacteroidetes; c__Bacteroidia; o__Bacteroidales; f__S24-7; g__; s__	0.003 ± 0.001	0.001 ± 0.001	x	x	x
352789	k__Bacteria; p__Bacteroidetes; c__Bacteroidia; o__Bacteroidales; f__S24-7; g__; s__	0.003 ± 0.003	0.001 ± 0.001	x	x	x
206790	k__Bacteria; p__Bacteroidetes; c__Bacteroidia; o__Bacteroidales; f__S24-7; g__; s__	0.018 ± 0.011	0.003 ± 0.001	x	x	x
277537	k__Bacteria; p__Bacteroidetes; c__Bacteroidia; o__Bacteroidales; f__S24-7; g__; s__	0.003 ± 0.003	0 ± 0	x	x	x
306275	k__Bacteria; p__Bacteroidetes; c__Bacteroidia; o__Bacteroidales; f__S24-7; g__; s__	0.003 ± 0.003	0 ± 0	x	x	x
215495	k__Bacteria; p__Bacteroidetes; c__Bacteroidia; o__Bacteroidales; f__S24-7; g__; s__	0.388 ± 0.163	0.177 ± 0.056	x	x	x
423455	k__Bacteria; p__Bacteroidetes; c__Bacteroidia; o__Bacteroidales; f__S24-7; g__; s__	0.046 ± 0.026	0.015 ± 0.004	x	x	x
353012	k__Bacteria; p__Bacteroidetes; c__Bacteroidia; o__Bacteroidales; f__S24-7; g__; s__	0.038 ± 0.014	0.062 ± 0.015	x	x	x
163862	k__Bacteria; p__Bacteroidetes; c__Bacteroidia; o__Bacteroidales; f__S24-7; g__; s__	0.002 ± 0.002	0 ± 0	x	x	x
174590	k__Bacteria; p__Bacteroidetes; c__Bacteroidia; o__Bacteroidales; f__S24-7; g__; s__	0.002 ± 0.001	0 ± 0	x	x	x
179464	k__Bacteria; p__Bacteroidetes; c__Bacteroidia; o__Bacteroidales; f__S24-7; g__; s__	0 ± 0	0.002 ± 0.001	x	x	x
180077	k__Bacteria; p__Bacteroidetes; c__Bacteroidia; o__Bacteroidales; f__S24-7; g__; s__	0.002 ± 0.001	0 ± 0	x	x	x
186024	k__Bacteria; p__Bacteroidetes; c__Bacteroidia; o__Bacteroidales; f__S24-7; g__; s__	0.002 ± 0.001	0 ± 0	x	x	x
186028	k__Bacteria; p__Bacteroidetes; c__Bacteroidia; o__Bacteroidales; f__S24-7; g__; s__	0.002 ± 0.001	0 ± 0	x	x	x
189327	k__Bacteria; p__Bacteroidetes; c__Bacteroidia; o__Bacteroidales; f__S24-7; g__; s__	0.002 ± 0.001	0 ± 0	x	x	x
193359	k__Bacteria; p__Bacteroidetes; c__Bacteroidia; o__Bacteroidales; f__S24-7; g__; s__	0.002 ± 0.001	0 ± 0	x	x	x
197623	k__Bacteria; p__Bacteroidetes; c__Bacteroidia; o__Bacteroidales; f__S24-7; g__; s__	0.002 ± 0.001	0 ± 0	x	x	x
199118	k__Bacteria; p__Bacteroidetes; c__Bacteroidia; o__Bacteroidales; f__S24-7; g__; s__	0.002 ± 0.001	0 ± 0	x	x	x
214904	k__Bacteria; p__Bacteroidetes; c__Bacteroidia; o__Bacteroidales; f__S24-7; g__; s__	0 ± 0	0.002 ± 0.001	x	x	x
216495	k__Bacteria; p__Bacteroidetes; c__Bacteroidia; o__Bacteroidales; f__S24-7; g__; s__	0.002 ± 0.001	0 ± 0	x	x	x
228479	k__Bacteria; p__Bacteroidetes; c__Bacteroidia; o__Bacteroidales; f__S24-7; g__; s__	0.002 ± 0.001	0 ± 0	x	x	x
258877	k__Bacteria; p__Bacteroidetes; c__Bacteroidia; o__Bacteroidales; f__S24-7; g__; s__	0.002 ± 0.001	0 ± 0	x	x	x
263850	k__Bacteria; p__Bacteroidetes; c__Bacteroidia; o__Bacteroidales; f__S24-7; g__; s__	0.002 ± 0.001	0 ± 0	x	x	x
265211	k__Bacteria; p__Bacteroidetes; c__Bacteroidia; o__Bacteroidales; f__S24-7; g__; s__	0.002 ± 0.001	0 ± 0	x	x	x
266546	k__Bacteria; p__Bacteroidetes; c__Bacteroidia; o__Bacteroidales; f__S24-7; g__; s__	0.002 ± 0.001	0 ± 0	x	x	x
320123	k__Bacteria; p__Bacteroidetes; c__Bacteroidia; o__Bacteroidales; f__S24-7; g__; s__	0.002 ± 0.001	0 ± 0	x	x	x
326315	k__Bacteria; p__Bacteroidetes; c__Bacteroidia; o__Bacteroidales; f__S24-7; g__; s__	0.002 ± 0.001	0 ± 0	x	x	x
333695	k__Bacteria; p__Bacteroidetes; c__Bacteroidia; o__Bacteroidales; f__S24-7; g__; s__	0.002 ± 0.002	0 ± 0	x	x	x
341448	k__Bacteria; p__Bacteroidetes; c__Bacteroidia; o__Bacteroidales; f__S24-7; g__; s__	0 ± 0	0.002 ± 0.001	x	x	x
896489	k__Bacteria; p__Bacteroidetes; c__Bacteroidia; o__Bacteroidales; f__S24-7; g__; s__	0.002 ± 0.001	0 ± 0	x	x	x
331720	k__Bacteria; p__Bacteroidetes; c__Bacteroidia; o__Bacteroidales; f__S24-7; g__; s__	0.533 ± 0.298	1.1 ± 0.374	x	x	x
175272	k__Bacteria; p__Bacteroidetes; c__Bacteroidia; o__Bacteroidales; f__S24-7; g__; s__	0.003 ± 0.002	0.001 ± 0.001	x	x	x
205160	k__Bacteria; p__Bacteroidetes; c__Bacteroidia; o__Bacteroidales; f__S24-7; g__; s__	0.261 ± 0.174	0.055 ± 0.017	x	x	x
276542	k__Bacteria; p__Bacteroidetes; c__Bacteroidia; o__Bacteroidales; f__S24-7; g__; s__	0.011 ± 0.007	0.003 ± 0.002	x	x	x
197074	k__Bacteria; p__Bacteroidetes; c__Bacteroidia; o__Bacteroidales; f__S24-7; g__; s__	0.004 ± 0.001	0.002 ± 0.001	x	x	x
276218	k__Bacteria; p__Bacteroidetes; c__Bacteroidia; o__Bacteroidales; f__S24-7; g__; s__	0.039 ± 0.031	0.004 ± 0.004	x	x	x
264657	k__Bacteria; p__Bacteroidetes; c__Bacteroidia; o__Bacteroidales; f__S24-7; g__; s__	0.014 ± 0.011	0.003 ± 0.002	x	x	x
271830	k__Bacteria; p__Bacteroidetes; c__Bacteroidia; o__Bacteroidales; f__S24-7; g__; s__	0.012 ± 0.003	0.007 ± 0.004	x	x	x
331043	k__Bacteria; p__Bacteroidetes; c__Bacteroidia; o__Bacteroidales; f__S24-7; g__; s__	0.32 ± 0.059	0.648 ± 0.308	x	x	x
389282	k__Bacteria; p__Bacteroidetes; c__Bacteroidia; o__Bacteroidales; f__S24-7; g__; s__	0.153 ± 0.136	0.012 ± 0.004	x	x	x
338258	k__Bacteria; p__Bacteroidetes; c__Bacteroidia; o__Bacteroidales; f__S24-7; g__; s__	0.165 ± 0.073	0.089 ± 0.01	x	x	x
181605	k__Bacteria; p__Bacteroidetes; c__Bacteroidia; o__Bacteroidales; f__S24-7; g__; s__	0.004 ± 0.004	0 ± 0	x	x	x
196913	k__Bacteria; p__Bacteroidetes; c__Bacteroidia; o__Bacteroidales; f__S24-7; g__; s__	0.011 ± 0.011	0 ± 0	x	x	x
380534	k__Bacteria; p__Bacteroidetes; c__Bacteroidia; o__Bacteroidales; f__S24-7; g__; s__	0.039 ± 0.039	0 ± 0	x	x	x
390633	k__Bacteria; p__Bacteroidetes; c__Bacteroidia; o__Bacteroidales; f__S24-7; g__; s__	0.003 ± 0.003	0 ± 0	x	x	x
263873	k__Bacteria; p__Bacteroidetes; c__Bacteroidia; o__Bacteroidales; f__S24-7; g__; s__	0.001 ± 0.001	0.002 ± 0.001	x	x	x
216184	k__Bacteria; p__Bacteroidetes; c__Bacteroidia; o__Bacteroidales; f__S24-7; g__; s__	0.002 ± 0.002	0.008 ± 0.005	x	x	x
212201	k__Bacteria; p__Bacteroidetes; c__Bacteroidia; o__Bacteroidales; f__S24-7; g__; s__	0.004 ± 0.001	0.008 ± 0.004	x	x	x
208280	k__Bacteria; p__Bacteroidetes; c__Bacteroidia; o__Bacteroidales; f__S24-7; g__; s__	0.004 ± 0.002	0.007 ± 0.003	x	x	x
175458	k__Bacteria; p__Bacteroidetes; c__Bacteroidia; o__Bacteroidales; f__S24-7; g__; s__	0.264 ± 0.052	0.424 ± 0.157	x	x	x
198670	k__Bacteria; p__Bacteroidetes; c__Bacteroidia; o__Bacteroidales; f__S24-7; g__; s__	0.003 ± 0.001	0.001 ± 0.001	x	x	x
270051	k__Bacteria; p__Bacteroidetes; c__Bacteroidia; o__Bacteroidales; f__S24-7; g__; s__	0.003 ± 0.001	0.001 ± 0.001	x	x	x
270446	k__Bacteria; p__Bacteroidetes; c__Bacteroidia; o__Bacteroidales; f__S24-7; g__; s__	0.003 ± 0.001	0.001 ± 0.001	x	x	x
449833	k__Bacteria; p__Bacteroidetes; c__Bacteroidia; o__Bacteroidales; f__S24-7; g__; s__	0.003 ± 0.002	0.001 ± 0.001	x	x	x
206421	k__Bacteria; p__Bacteroidetes; c__Bacteroidia; o__Bacteroidales; f__S24-7; g__; s__	0.006 ± 0.005	0.014 ± 0.007	x	x	x
320169	k__Bacteria; p__Bacteroidetes; c__Bacteroidia; o__Bacteroidales; f__S24-7; g__; s__	0.036 ± 0.031	0.006 ± 0.002	x	x	x
217100	k__Bacteria; p__Bacteroidetes; c__Bacteroidia; o__Bacteroidales; f__S24-7; g__; s__	0.015 ± 0.005	0.009 ± 0.003	x	x	x
247715	k__Bacteria; p__Bacteroidetes; c__Bacteroidia; o__Bacteroidales; f__S24-7; g__; s__	0.006 ± 0.006	0.001 ± 0.001	x	x	x
345330	k__Bacteria; p__Bacteroidetes; c__Bacteroidia; o__Bacteroidales; f__S24-7; g__; s__	0.01 ± 0.007	0.019 ± 0.005	x	x	x
174791	k__Bacteria; p__Bacteroidetes; c__Bacteroidia; o__Bacteroidales; f__S24-7; g__; s__	0.001 ± 0.001	0 ± 0	x	x	x
175598	k__Bacteria; p__Bacteroidetes; c__Bacteroidia; o__Bacteroidales; f__S24-7; g__; s__	0.001 ± 0.001	0 ± 0	x	x	x
177115	k__Bacteria; p__Bacteroidetes; c__Bacteroidia; o__Bacteroidales; f__S24-7; g__; s__	0.001 ± 0.001	0 ± 0	x	x	x
177468	k__Bacteria; p__Bacteroidetes; c__Bacteroidia; o__Bacteroidales; f__S24-7; g__; s__	0.001 ± 0.001	0 ± 0	x	x	x
177512	k__Bacteria; p__Bacteroidetes; c__Bacteroidia; o__Bacteroidales; f__S24-7; g__; s__	0.001 ± 0.001	0 ± 0	x	x	x
177533	k__Bacteria; p__Bacteroidetes; c__Bacteroidia; o__Bacteroidales; f__S24-7; g__; s__	0.001 ± 0.001	0 ± 0	x	x	x
178068	k__Bacteria; p__Bacteroidetes; c__Bacteroidia; o__Bacteroidales; f__S24-7; g__; s__	0.001 ± 0.001	0 ± 0	x	x	x
187561	k__Bacteria; p__Bacteroidetes; c__Bacteroidia; o__Bacteroidales; f__S24-7; g__; s__	0 ± 0	0.001 ± 0.001	x	x	x
188112	k__Bacteria; p__Bacteroidetes; c__Bacteroidia; o__Bacteroidales; f__S24-7; g__; s__	0.001 ± 0.001	0 ± 0	x	x	x
196240	k__Bacteria; p__Bacteroidetes; c__Bacteroidia; o__Bacteroidales; f__S24-7; g__; s__	0.001 ± 0.001	0 ± 0	x	x	x
197801	k__Bacteria; p__Bacteroidetes; c__Bacteroidia; o__Bacteroidales; f__S24-7; g__; s__	0.001 ± 0.001	0 ± 0	x	x	x
199273	k__Bacteria; p__Bacteroidetes; c__Bacteroidia; o__Bacteroidales; f__S24-7; g__; s__	0.001 ± 0.001	0 ± 0	x	x	x
215897	k__Bacteria; p__Bacteroidetes; c__Bacteroidia; o__Bacteroidales; f__S24-7; g__; s__	0.001 ± 0.001	0 ± 0	x	x	x
259293	k__Bacteria; p__Bacteroidetes; c__Bacteroidia; o__Bacteroidales; f__S24-7; g__; s__	0 ± 0	0.001 ± 0.001	x	x	x
259625	k__Bacteria; p__Bacteroidetes; c__Bacteroidia; o__Bacteroidales; f__S24-7; g__; s__	0 ± 0	0.001 ± 0.001	x	x	x
262148	k__Bacteria; p__Bacteroidetes; c__Bacteroidia; o__Bacteroidales; f__S24-7; g__; s__	0.001 ± 0.001	0 ± 0	x	x	x
265052	k__Bacteria; p__Bacteroidetes; c__Bacteroidia; o__Bacteroidales; f__S24-7; g__; s__	0.001 ± 0.001	0 ± 0	x	x	x
271846	k__Bacteria; p__Bacteroidetes; c__Bacteroidia; o__Bacteroidales; f__S24-7; g__; s__	0.001 ± 0.001	0 ± 0	x	x	x
273164	k__Bacteria; p__Bacteroidetes; c__Bacteroidia; o__Bacteroidales; f__S24-7; g__; s__	0.001 ± 0.001	0 ± 0	x	x	x
319525	k__Bacteria; p__Bacteroidetes; c__Bacteroidia; o__Bacteroidales; f__S24-7; g__; s__	0.001 ± 0.001	0 ± 0	x	x	x
420345	k__Bacteria; p__Bacteroidetes; c__Bacteroidia; o__Bacteroidales; f__S24-7; g__; s__	0.001 ± 0.001	0 ± 0	x	x	x
208409	k__Bacteria; p__Bacteroidetes; c__Bacteroidia; o__Bacteroidales; f__S24-7; g__; s__	0.009 ± 0.005	0.017 ± 0.008	x	x	x
186779	k__Bacteria; p__Bacteroidetes; c__Bacteroidia; o__Bacteroidales; f__S24-7; g__; s__	0.002 ± 0.001	0.003 ± 0.002	x	x	x
228730	k__Bacteria; p__Bacteroidetes; c__Bacteroidia; o__Bacteroidales; f__S24-7; g__; s__	0.054 ± 0.025	0.032 ± 0.013	x	x	x
445144	k__Bacteria; p__Bacteroidetes; c__Bacteroidia; o__Bacteroidales; f__S24-7; g__; s__	0.008 ± 0.006	0.014 ± 0.006	x	x	x
355045	k__Bacteria; p__Bacteroidetes; c__Bacteroidia; o__Bacteroidales; f__S24-7; g__; s__	0.496 ± 0.191	0.349 ± 0.055	x	x	x
447141	k__Bacteria; p__Bacteroidetes; c__Bacteroidia; o__Bacteroidales; f__S24-7; g__; s__	0.042 ± 0.009	0.058 ± 0.021	x	x	x
189713	k__Bacteria; p__Bacteroidetes; c__Bacteroidia; o__Bacteroidales; f__S24-7; g__; s__	0.002 ± 0.001	0.001 ± 0.001	x	x	x
829302	k__Bacteria; p__Bacteroidetes; c__Bacteroidia; o__Bacteroidales; f__S24-7; g__; s__	0.132 ± 0.132	0.285 ± 0.189	x	x	x
439437	k__Bacteria; p__Bacteroidetes; c__Bacteroidia; o__Bacteroidales; f__S24-7; g__; s__	0.651 ± 0.408	0.361 ± 0.161	x	x	x
330772	k__Bacteria; p__Bacteroidetes; c__Bacteroidia; o__Bacteroidales; f__S24-7; g__; s__	0.702 ± 0.573	0.337 ± 0.072	x	x	x
175706	k__Bacteria; p__Bacteroidetes; c__Bacteroidia; o__Bacteroidales; f__S24-7; g__; s__	0.006 ± 0.005	0.011 ± 0.007	x	x	x
212170	k__Bacteria; p__Bacteroidetes; c__Bacteroidia; o__Bacteroidales; f__S24-7; g__; s__	0.003 ± 0.001	0.002 ± 0.002	x	x	x
198865	k__Bacteria; p__Bacteroidetes; c__Bacteroidia; o__Bacteroidales; f__S24-7; g__; s__	0.002 ± 0.001	0.001 ± 0.001	x	x	x
175646	k__Bacteria; p__Bacteroidetes; c__Bacteroidia; o__Bacteroidales; f__S24-7; g__; s__	0.134 ± 0.126	0.068 ± 0.033	x	x	x
271325	k__Bacteria; p__Bacteroidetes; c__Bacteroidia; o__Bacteroidales; f__S24-7; g__; s__	0.082 ± 0.025	0.067 ± 0.017	x	x	x
349175	k__Bacteria; p__Bacteroidetes; c__Bacteroidia; o__Bacteroidales; f__S24-7; g__; s__	0.005 ± 0.004	0.003 ± 0.001	x	x	x
242029	k__Bacteria; p__Bacteroidetes; c__Bacteroidia; o__Bacteroidales; f__S24-7; g__; s__	0.113 ± 0.035	0.092 ± 0.025	x	x	x
269673	k__Bacteria; p__Bacteroidetes; c__Bacteroidia; o__Bacteroidales; f__S24-7; g__; s__	0.008 ± 0.004	0.01 ± 0.003	x	x	x
269726	k__Bacteria; p__Bacteroidetes; c__Bacteroidia; o__Bacteroidales; f__S24-7; g__; s__	0.008 ± 0.002	0.007 ± 0.002	x	x	x
261177	k__Bacteria; p__Bacteroidetes; c__Bacteroidia; o__Bacteroidales; f__S24-7; g__; s__	0.035 ± 0.02	0.044 ± 0.014	x	x	x
430194	k__Bacteria; p__Bacteroidetes; c__Bacteroidia; o__Bacteroidales; f__S24-7; g__; s__	0.034 ± 0.027	0.024 ± 0.011	x	x	x
259623	k__Bacteria; p__Bacteroidetes; c__Bacteroidia; o__Bacteroidales; f__S24-7; g__; s__	0.007 ± 0.006	0.005 ± 0.003	x	x	x
271131	k__Bacteria; p__Bacteroidetes; c__Bacteroidia; o__Bacteroidales; f__S24-7; g__; s__	0.033 ± 0.019	0.026 ± 0.009	x	x	x
273500	k__Bacteria; p__Bacteroidetes; c__Bacteroidia; o__Bacteroidales; f__S24-7; g__; s__	0.768 ± 0.318	0.664 ± 0.149	x	x	x
275339	k__Bacteria; p__Bacteroidetes; c__Bacteroidia; o__Bacteroidales; f__S24-7; g__; s__	0.013 ± 0.007	0.011 ± 0.003	x	x	x
197980	k__Bacteria; p__Bacteroidetes; c__Bacteroidia; o__Bacteroidales; f__S24-7; g__; s__	0.005 ± 0.003	0.004 ± 0.002	x	x	x
384555	k__Bacteria; p__Bacteroidetes; c__Bacteroidia; o__Bacteroidales; f__S24-7; g__; s__	0.115 ± 0.092	0.141 ± 0.05	x	x	x
184381	k__Bacteria; p__Bacteroidetes; c__Bacteroidia; o__Bacteroidales; f__S24-7; g__; s__	0.203 ± 0.145	0.242 ± 0.094	x	x	x
211761	k__Bacteria; p__Bacteroidetes; c__Bacteroidia; o__Bacteroidales; f__S24-7; g__; s__	0.004 ± 0.001	0.004 ± 0.002	x	x	x
206324	k__Bacteria; p__Bacteroidetes; c__Bacteroidia; o__Bacteroidales; f__S24-7; g__; s__	0.006 ± 0.005	0.007 ± 0.003	x	x	x
356226	k__Bacteria; p__Bacteroidetes; c__Bacteroidia; o__Bacteroidales; f__S24-7; g__; s__	0.851 ± 0.539	0.76 ± 0.261	x	x	x
277364	k__Bacteria; p__Bacteroidetes; c__Bacteroidia; o__Bacteroidales; f__S24-7; g__; s__	0.008 ± 0.006	0.009 ± 0.004	x	x	x
276894	k__Bacteria; p__Bacteroidetes; c__Bacteroidia; o__Bacteroidales; f__S24-7; g__; s__	0.022 ± 0.007	0.021 ± 0.006	x	x	x
162025	k__Bacteria; p__Bacteroidetes; c__Bacteroidia; o__Bacteroidales; f__S24-7; g__; s__	0.001 ± 0.001	0 ± 0	x	x	x
166535	k__Bacteria; p__Bacteroidetes; c__Bacteroidia; o__Bacteroidales; f__S24-7; g__; s__	0.001 ± 0.001	0 ± 0	x	x	x
166718	k__Bacteria; p__Bacteroidetes; c__Bacteroidia; o__Bacteroidales; f__S24-7; g__; s__	0.001 ± 0.001	0 ± 0	x	x	x
174004	k__Bacteria; p__Bacteroidetes; c__Bacteroidia; o__Bacteroidales; f__S24-7; g__; s__	0 ± 0	0 ± 0	x	x	x
174056	k__Bacteria; p__Bacteroidetes; c__Bacteroidia; o__Bacteroidales; f__S24-7; g__; s__	0.001 ± 0.001	0.001 ± 0.001	x	x	x
174086	k__Bacteria; p__Bacteroidetes; c__Bacteroidia; o__Bacteroidales; f__S24-7; g__; s__	0.001 ± 0.001	0.001 ± 0.001	x	x	x
174177	k__Bacteria; p__Bacteroidetes; c__Bacteroidia; o__Bacteroidales; f__S24-7; g__; s__	0.001 ± 0.001	0 ± 0	x	x	x
174274	k__Bacteria; p__Bacteroidetes; c__Bacteroidia; o__Bacteroidales; f__S24-7; g__; s__	0.001 ± 0.001	0.001 ± 0.001	x	x	x
174573	k__Bacteria; p__Bacteroidetes; c__Bacteroidia; o__Bacteroidales; f__S24-7; g__; s__	0.001 ± 0.001	0 ± 0	x	x	x
174757	k__Bacteria; p__Bacteroidetes; c__Bacteroidia; o__Bacteroidales; f__S24-7; g__; s__	0 ± 0	0.001 ± 0.001	x	x	x
175315	k__Bacteria; p__Bacteroidetes; c__Bacteroidia; o__Bacteroidales; f__S24-7; g__; s__	0.001 ± 0.001	0 ± 0	x	x	x
177014	k__Bacteria; p__Bacteroidetes; c__Bacteroidia; o__Bacteroidales; f__S24-7; g__; s__	0 ± 0	0.001 ± 0.001	x	x	x
178145	k__Bacteria; p__Bacteroidetes; c__Bacteroidia; o__Bacteroidales; f__S24-7; g__; s__	0.001 ± 0.001	0 ± 0	x	x	x
178314	k__Bacteria; p__Bacteroidetes; c__Bacteroidia; o__Bacteroidales; f__S24-7; g__; s__	0.001 ± 0.001	0 ± 0	x	x	x
179427	k__Bacteria; p__Bacteroidetes; c__Bacteroidia; o__Bacteroidales; f__S24-7; g__; s__	0.001 ± 0.001	0.001 ± 0.001	x	x	x
179810	k__Bacteria; p__Bacteroidetes; c__Bacteroidia; o__Bacteroidales; f__S24-7; g__; s__	0.001 ± 0.001	0 ± 0	x	x	x
181473	k__Bacteria; p__Bacteroidetes; c__Bacteroidia; o__Bacteroidales; f__S24-7; g__; s__	0 ± 0	0 ± 0	x	x	x
182242	k__Bacteria; p__Bacteroidetes; c__Bacteroidia; o__Bacteroidales; f__S24-7; g__; s__	0.001 ± 0.001	0 ± 0	x	x	x
182995	k__Bacteria; p__Bacteroidetes; c__Bacteroidia; o__Bacteroidales; f__S24-7; g__; s__	0 ± 0	0 ± 0	x	x	x
183731	k__Bacteria; p__Bacteroidetes; c__Bacteroidia; o__Bacteroidales; f__S24-7; g__; s__	0 ± 0	0 ± 0	x	x	x
185036	k__Bacteria; p__Bacteroidetes; c__Bacteroidia; o__Bacteroidales; f__S24-7; g__; s__	0 ± 0	0 ± 0	x	x	x
186773	k__Bacteria; p__Bacteroidetes; c__Bacteroidia; o__Bacteroidales; f__S24-7; g__; s__	0.001 ± 0.001	0 ± 0	x	x	x
186872	k__Bacteria; p__Bacteroidetes; c__Bacteroidia; o__Bacteroidales; f__S24-7; g__; s__	0 ± 0	0.001 ± 0.001	x	x	x
188399	k__Bacteria; p__Bacteroidetes; c__Bacteroidia; o__Bacteroidales; f__S24-7; g__; s__	0.001 ± 0.001	0.001 ± 0.001	x	x	x
188427	k__Bacteria; p__Bacteroidetes; c__Bacteroidia; o__Bacteroidales; f__S24-7; g__; s__	0.001 ± 0.001	0 ± 0	x	x	x
188845	k__Bacteria; p__Bacteroidetes; c__Bacteroidia; o__Bacteroidales; f__S24-7; g__; s__	0 ± 0	0 ± 0	x	x	x
189222	k__Bacteria; p__Bacteroidetes; c__Bacteroidia; o__Bacteroidales; f__S24-7; g__; s__	0.001 ± 0.001	0 ± 0	x	x	x
189397	k__Bacteria; p__Bacteroidetes; c__Bacteroidia; o__Bacteroidales; f__S24-7; g__; s__	0.001 ± 0.001	0 ± 0	x	x	x
189544	k__Bacteria; p__Bacteroidetes; c__Bacteroidia; o__Bacteroidales; f__S24-7; g__; s__	0.001 ± 0.001	0.001 ± 0.001	x	x	x
189730	k__Bacteria; p__Bacteroidetes; c__Bacteroidia; o__Bacteroidales; f__S24-7; g__; s__	0.001 ± 0.001	0.001 ± 0.001	x	x	x
190207	k__Bacteria; p__Bacteroidetes; c__Bacteroidia; o__Bacteroidales; f__S24-7; g__; s__	0 ± 0	0 ± 0	x	x	x
190673	k__Bacteria; p__Bacteroidetes; c__Bacteroidia; o__Bacteroidales; f__S24-7; g__; s__	0 ± 0	0 ± 0	x	x	x
190992	k__Bacteria; p__Bacteroidetes; c__Bacteroidia; o__Bacteroidales; f__S24-7; g__; s__	0 ± 0	0 ± 0	x	x	x
191584	k__Bacteria; p__Bacteroidetes; c__Bacteroidia; o__Bacteroidales; f__S24-7; g__; s__	0 ± 0	0.001 ± 0.001	x	x	x
192712	k__Bacteria; p__Bacteroidetes; c__Bacteroidia; o__Bacteroidales; f__S24-7; g__; s__	0 ± 0	0.001 ± 0.001	x	x	x
192906	k__Bacteria; p__Bacteroidetes; c__Bacteroidia; o__Bacteroidales; f__S24-7; g__; s__	0.001 ± 0.001	0 ± 0	x	x	x
193807	k__Bacteria; p__Bacteroidetes; c__Bacteroidia; o__Bacteroidales; f__S24-7; g__; s__	0.001 ± 0.001	0 ± 0	x	x	x
194830	k__Bacteria; p__Bacteroidetes; c__Bacteroidia; o__Bacteroidales; f__S24-7; g__; s__	0.001 ± 0.001	0 ± 0	x	x	x
196085	k__Bacteria; p__Bacteroidetes; c__Bacteroidia; o__Bacteroidales; f__S24-7; g__; s__	0.001 ± 0.001	0 ± 0	x	x	x
196385	k__Bacteria; p__Bacteroidetes; c__Bacteroidia; o__Bacteroidales; f__S24-7; g__; s__	0.001 ± 0.001	0.001 ± 0.001	x	x	x
197038	k__Bacteria; p__Bacteroidetes; c__Bacteroidia; o__Bacteroidales; f__S24-7; g__; s__	0.001 ± 0.001	0 ± 0	x	x	x
197410	k__Bacteria; p__Bacteroidetes; c__Bacteroidia; o__Bacteroidales; f__S24-7; g__; s__	0 ± 0	0 ± 0	x	x	x
197891	k__Bacteria; p__Bacteroidetes; c__Bacteroidia; o__Bacteroidales; f__S24-7; g__; s__	0 ± 0	0 ± 0	x	x	x
198644	k__Bacteria; p__Bacteroidetes; c__Bacteroidia; o__Bacteroidales; f__S24-7; g__; s__	0 ± 0	0.001 ± 0.001	x	x	x
199414	k__Bacteria; p__Bacteroidetes; c__Bacteroidia; o__Bacteroidales; f__S24-7; g__; s__	0 ± 0	0 ± 0	x	x	x
203713	k__Bacteria; p__Bacteroidetes; c__Bacteroidia; o__Bacteroidales; f__S24-7; g__; s__	0.001 ± 0.001	0.001 ± 0.001	x	x	x
204144	k__Bacteria; p__Bacteroidetes; c__Bacteroidia; o__Bacteroidales; f__S24-7; g__; s__	0.001 ± 0.001	0 ± 0	x	x	x
205985	k__Bacteria; p__Bacteroidetes; c__Bacteroidia; o__Bacteroidales; f__S24-7; g__; s__	0.001 ± 0.001	0.001 ± 0.001	x	x	x
206456	k__Bacteria; p__Bacteroidetes; c__Bacteroidia; o__Bacteroidales; f__S24-7; g__; s__	0.001 ± 0.001	0 ± 0	x	x	x
206633	k__Bacteria; p__Bacteroidetes; c__Bacteroidia; o__Bacteroidales; f__S24-7; g__; s__	0.001 ± 0.001	0.001 ± 0.001	x	x	x
208434	k__Bacteria; p__Bacteroidetes; c__Bacteroidia; o__Bacteroidales; f__S24-7; g__; s__	0 ± 0	0.001 ± 0.001	x	x	x
209446	k__Bacteria; p__Bacteroidetes; c__Bacteroidia; o__Bacteroidales; f__S24-7; g__; s__	0.001 ± 0.001	0.001 ± 0.001	x	x	x
210056	k__Bacteria; p__Bacteroidetes; c__Bacteroidia; o__Bacteroidales; f__S24-7; g__; s__	0 ± 0	0.001 ± 0.001	x	x	x
210068	k__Bacteria; p__Bacteroidetes; c__Bacteroidia; o__Bacteroidales; f__S24-7; g__; s__	0 ± 0	0 ± 0	x	x	x
210383	k__Bacteria; p__Bacteroidetes; c__Bacteroidia; o__Bacteroidales; f__S24-7; g__; s__	0.002 ± 0.002	0.001 ± 0.001	x	x	x
210908	k__Bacteria; p__Bacteroidetes; c__Bacteroidia; o__Bacteroidales; f__S24-7; g__; s__	0.001 ± 0.001	0 ± 0	x	x	x
210950	k__Bacteria; p__Bacteroidetes; c__Bacteroidia; o__Bacteroidales; f__S24-7; g__; s__	0.002 ± 0.001	0.001 ± 0.001	x	x	x
211039	k__Bacteria; p__Bacteroidetes; c__Bacteroidia; o__Bacteroidales; f__S24-7; g__; s__	0 ± 0	0.001 ± 0.001	x	x	x
211335	k__Bacteria; p__Bacteroidetes; c__Bacteroidia; o__Bacteroidales; f__S24-7; g__; s__	0.001 ± 0.001	0 ± 0	x	x	x
211876	k__Bacteria; p__Bacteroidetes; c__Bacteroidia; o__Bacteroidales; f__S24-7; g__; s__	0.001 ± 0.001	0.001 ± 0.001	x	x	x
212694	k__Bacteria; p__Bacteroidetes; c__Bacteroidia; o__Bacteroidales; f__S24-7; g__; s__	0 ± 0	0.001 ± 0.001	x	x	x
214159	k__Bacteria; p__Bacteroidetes; c__Bacteroidia; o__Bacteroidales; f__S24-7; g__; s__	0 ± 0	0.001 ± 0.001	x	x	x
214603	k__Bacteria; p__Bacteroidetes; c__Bacteroidia; o__Bacteroidales; f__S24-7; g__; s__	0 ± 0	0.001 ± 0.001	x	x	x
216958	k__Bacteria; p__Bacteroidetes; c__Bacteroidia; o__Bacteroidales; f__S24-7; g__; s__	0.001 ± 0.001	0 ± 0	x	x	x
228374	k__Bacteria; p__Bacteroidetes; c__Bacteroidia; o__Bacteroidales; f__S24-7; g__; s__	0 ± 0	0.001 ± 0.001	x	x	x
238570	k__Bacteria; p__Bacteroidetes; c__Bacteroidia; o__Bacteroidales; f__S24-7; g__; s__	0.001 ± 0.001	0 ± 0	x	x	x
245595	k__Bacteria; p__Bacteroidetes; c__Bacteroidia; o__Bacteroidales; f__S24-7; g__; s__	0.001 ± 0.001	0.001 ± 0.001	x	x	x
258485	k__Bacteria; p__Bacteroidetes; c__Bacteroidia; o__Bacteroidales; f__S24-7; g__; s__	0.001 ± 0.001	0 ± 0	x	x	x
258530	k__Bacteria; p__Bacteroidetes; c__Bacteroidia; o__Bacteroidales; f__S24-7; g__; s__	0 ± 0	0.001 ± 0.001	x	x	x
260875	k__Bacteria; p__Bacteroidetes; c__Bacteroidia; o__Bacteroidales; f__S24-7; g__; s__	0 ± 0	0 ± 0	x	x	x
262102	k__Bacteria; p__Bacteroidetes; c__Bacteroidia; o__Bacteroidales; f__S24-7; g__; s__	0.001 ± 0.001	0.001 ± 0.001	x	x	x
262752	k__Bacteria; p__Bacteroidetes; c__Bacteroidia; o__Bacteroidales; f__S24-7; g__; s__	0.001 ± 0.001	0 ± 0	x	x	x
263595	k__Bacteria; p__Bacteroidetes; c__Bacteroidia; o__Bacteroidales; f__S24-7; g__; s__	0 ± 0	0 ± 0	x	x	x
263662	k__Bacteria; p__Bacteroidetes; c__Bacteroidia; o__Bacteroidales; f__S24-7; g__; s__	0.001 ± 0.001	0.001 ± 0.001	x	x	x
264023	k__Bacteria; p__Bacteroidetes; c__Bacteroidia; o__Bacteroidales; f__S24-7; g__; s__	0.001 ± 0.001	0.001 ± 0.001	x	x	x
264352	k__Bacteria; p__Bacteroidetes; c__Bacteroidia; o__Bacteroidales; f__S24-7; g__; s__	0.001 ± 0.001	0.001 ± 0.001	x	x	x
266060	k__Bacteria; p__Bacteroidetes; c__Bacteroidia; o__Bacteroidales; f__S24-7; g__; s__	0.001 ± 0.001	0 ± 0	x	x	x
267045	k__Bacteria; p__Bacteroidetes; c__Bacteroidia; o__Bacteroidales; f__S24-7; g__; s__	0.001 ± 0.001	0 ± 0	x	x	x
268099	k__Bacteria; p__Bacteroidetes; c__Bacteroidia; o__Bacteroidales; f__S24-7; g__; s__	0.001 ± 0.001	0 ± 0	x	x	x
272170	k__Bacteria; p__Bacteroidetes; c__Bacteroidia; o__Bacteroidales; f__S24-7; g__; s__	0 ± 0	0 ± 0	x	x	x
309363	k__Bacteria; p__Bacteroidetes; c__Bacteroidia; o__Bacteroidales; f__S24-7; g__; s__	0.001 ± 0.001	0.001 ± 0.001	x	x	x
312440	k__Bacteria; p__Bacteroidetes; c__Bacteroidia; o__Bacteroidales; f__S24-7; g__; s__	0.002 ± 0.001	0.002 ± 0.001	x	x	x
313499	k__Bacteria; p__Bacteroidetes; c__Bacteroidia; o__Bacteroidales; f__S24-7; g__; s__	0.001 ± 0.001	0 ± 0	x	x	x
313878	k__Bacteria; p__Bacteroidetes; c__Bacteroidia; o__Bacteroidales; f__S24-7; g__; s__	0.003 ± 0.001	0.003 ± 0.001	x	x	x
322372	k__Bacteria; p__Bacteroidetes; c__Bacteroidia; o__Bacteroidales; f__S24-7; g__; s__	0.001 ± 0.001	0 ± 0	x	x	x
324013	k__Bacteria; p__Bacteroidetes; c__Bacteroidia; o__Bacteroidales; f__S24-7; g__; s__	0.001 ± 0.001	0.001 ± 0.001	x	x	x
328143	k__Bacteria; p__Bacteroidetes; c__Bacteroidia; o__Bacteroidales; f__S24-7; g__; s__	0 ± 0	0 ± 0	x	x	x
334761	k__Bacteria; p__Bacteroidetes; c__Bacteroidia; o__Bacteroidales; f__S24-7; g__; s__	0 ± 0	0 ± 0	x	x	x
336676	k__Bacteria; p__Bacteroidetes; c__Bacteroidia; o__Bacteroidales; f__S24-7; g__; s__	0.001 ± 0.001	0 ± 0	x	x	x
336844	k__Bacteria; p__Bacteroidetes; c__Bacteroidia; o__Bacteroidales; f__S24-7; g__; s__	0 ± 0	0 ± 0	x	x	x
339549	k__Bacteria; p__Bacteroidetes; c__Bacteroidia; o__Bacteroidales; f__S24-7; g__; s__	0.001 ± 0.001	0 ± 0	x	x	x
340873	k__Bacteria; p__Bacteroidetes; c__Bacteroidia; o__Bacteroidales; f__S24-7; g__; s__	0.001 ± 0.001	0 ± 0	x	x	x
342962	k__Bacteria; p__Bacteroidetes; c__Bacteroidia; o__Bacteroidales; f__S24-7; g__; s__	0.001 ± 0.001	0.002 ± 0.001	x	x	x
346267	k__Bacteria; p__Bacteroidetes; c__Bacteroidia; o__Bacteroidales; f__S24-7; g__; s__	0.002 ± 0.001	0.002 ± 0.002	x	x	x
348821	k__Bacteria; p__Bacteroidetes; c__Bacteroidia; o__Bacteroidales; f__S24-7; g__; s__	0.001 ± 0.001	0 ± 0	x	x	x
380021	k__Bacteria; p__Bacteroidetes; c__Bacteroidia; o__Bacteroidales; f__S24-7; g__; s__	0.001 ± 0.001	0 ± 0	x	x	x
416043	k__Bacteria; p__Bacteroidetes; c__Bacteroidia; o__Bacteroidales; f__S24-7; g__; s__	0.001 ± 0.001	0.001 ± 0.001	x	x	x
427241	k__Bacteria; p__Bacteroidetes; c__Bacteroidia; o__Bacteroidales; f__S24-7; g__; s__	0.001 ± 0.001	0.001 ± 0.001	x	x	x
448025	k__Bacteria; p__Bacteroidetes; c__Bacteroidia; o__Bacteroidales; f__S24-7; g__; s__	0.001 ± 0.001	0 ± 0	x	x	x
451273	k__Bacteria; p__Bacteroidetes; c__Bacteroidia; o__Bacteroidales; f__S24-7; g__; s__	0 ± 0	0.001 ± 0.001	x	x	x
829032	k__Bacteria; p__Bacteroidetes; c__Bacteroidia; o__Bacteroidales; f__S24-7; g__; s__	0 ± 0	0 ± 0	x	x	x
3172943	k__Bacteria; p__Bacteroidetes; c__Bacteroidia; o__Bacteroidales; f__S24-7; g__; s__	0 ± 0	0.001 ± 0.001	x	x	x
3172945	k__Bacteria; p__Bacteroidetes; c__Bacteroidia; o__Bacteroidales; f__S24-7; g__; s__	0.002 ± 0.001	0.002 ± 0.001	x	x	x
3231096	k__Bacteria; p__Bacteroidetes; c__Bacteroidia; o__Bacteroidales; f__S24-7; g__; s__	0 ± 0	0.001 ± 0.001	x	x	x
525341	k__Bacteria; p__Cyanobacteria; c__4C0d-2; o__YS2; f__; g__; s__	0 ± 0	0.002 ± 0.002	x	x	x
269386	k__Bacteria; p__Cyanobacteria; c__4C0d-2; o__YS2; f__; g__; s__	0 ± 0	0.004 ± 0.004	x	x	x
381666	k__Bacteria; p__Cyanobacteria; c__4C0d-2; o__YS2; f__; g__; s__	0.068 ± 0.063	0.01 ± 0.006	x	x	x
279048	k__Bacteria; p__Cyanobacteria; c__4C0d-2; o__YS2; f__; g__; s__	0.001 ± 0.001	0 ± 0	x	x	x
278650	k__Bacteria; p__Cyanobacteria; c__4C0d-2; o__YS2; f__; g__; s__	0.001 ± 0.001	0 ± 0	x	x	x
294659	k__Bacteria; p__Cyanobacteria; c__4C0d-2; o__YS2; f__; g__; s__	0.001 ± 0.001	0.001 ± 0.001	x	x	x
310781	k__Bacteria; p__Cyanobacteria; c__4C0d-2; o__YS2; f__; g__; s__	0.001 ± 0.001	0 ± 0	x	x	x
444791	k__Bacteria; p__Cyanobacteria; c__4C0d-2; o__YS2; f__; g__; s__	0 ± 0	0.001 ± 0.001	x	x	x
527762	k__Bacteria; p__Cyanobacteria; c__4C0d-2; o__YS2; f__; g__; s__	0 ± 0	0.001 ± 0.001	x	x	x
918242	k__Bacteria; p__Cyanobacteria; c__4C0d-2; o__YS2; f__; g__; s__	0.001 ± 0.001	0.001 ± 0.001	x	x	x
735769	k__Bacteria; p__Cyanobacteria; c__Chloroplast; o__Streptophyta; f__; g__; s__	0 ± 0	0.001 ± 0.001	x	x	x
1787644	k__Bacteria; p__Cyanobacteria; c__Chloroplast; o__Streptophyta; f__; g__; s__	0 ± 0	0.001 ± 0.001	x	x	x
110514	k__Bacteria; p__Cyanobacteria; c__Chloroplast; o__Streptophyta; f__; g__; s__	0 ± 0	0.001 ± 0.001	x	x	x
1136443	k__Bacteria; p__Deferribacteres; c__Deferribacteres; o__Deferribacterales; f__Deferribacteraceae; g__Mucispirillum; s__schaedleri	0.001 ± 0.001	0 ± 0	x	x	x
672839	k__Bacteria; p__Firmicutes; c__Bacilli; o__Bacillales; f__Bacillaceae; g__Bacillus; s__	0 ± 0	0.001 ± 0.001	x	x	x
680608	k__Bacteria; p__Firmicutes; c__Bacilli; o__Bacillales; f__Bacillaceae; g__Bacillus; s__flexus	0 ± 0	0 ± 0	x	x	x
934488	k__Bacteria; p__Firmicutes; c__Bacilli; o__Bacillales; f__Planococcaceae; g__; s__	0 ± 0	0 ± 0	x	x	x
730049	k__Bacteria; p__Firmicutes; c__Bacilli; o__Bacillales; f__Staphylococcaceae; g__Staphylococcus; s__	0 ± 0	0 ± 0	x	x	x
1076316	k__Bacteria; p__Firmicutes; c__Bacilli; o__Bacillales; f__Staphylococcaceae; g__Staphylococcus; s__	0 ± 0	0 ± 0	x	x	x
1084865	k__Bacteria; p__Firmicutes; c__Bacilli; o__Bacillales; f__Staphylococcaceae; g__Staphylococcus; s__	0 ± 0	0 ± 0	x	x	x
2026051	k__Bacteria; p__Firmicutes; c__Bacilli; o__Lactobacillales; f__; g__; s__	0 ± 0	0 ± 0	x	x	x
162335	k__Bacteria; p__Firmicutes; c__Bacilli; o__Lactobacillales; f__Carnobacteriaceae; g__Granulicatella; s__	0 ± 0	0 ± 0	x	x	x
138389	k__Bacteria; p__Firmicutes; c__Bacilli; o__Lactobacillales; f__Enterococcaceae; g__; s__	0 ± 0	0.001 ± 0.001	x	x	x
767863	k__Bacteria; p__Firmicutes; c__Bacilli; o__Lactobacillales; f__Enterococcaceae; g__; s__	0 ± 0	0 ± 0	x	x	x
1111582	k__Bacteria; p__Firmicutes; c__Bacilli; o__Lactobacillales; f__Enterococcaceae; g__Enterococcus; s__	0 ± 0	0.001 ± 0.001	x	x	x
295146	k__Bacteria; p__Firmicutes; c__Bacilli; o__Lactobacillales; f__Enterococcaceae; g__Enterococcus; s__	0.001 ± 0.001	0.002 ± 0.002	x	x	x
305561	k__Bacteria; p__Firmicutes; c__Bacilli; o__Lactobacillales; f__Enterococcaceae; g__Enterococcus; s__	0 ± 0	0 ± 0	x	x	x
524674	k__Bacteria; p__Firmicutes; c__Bacilli; o__Lactobacillales; f__Enterococcaceae; g__Enterococcus; s__	0 ± 0	0 ± 0	x	x	x
590982	k__Bacteria; p__Firmicutes; c__Bacilli; o__Lactobacillales; f__Enterococcaceae; g__Enterococcus; s__	0 ± 0	0 ± 0	x	x	x
766768	k__Bacteria; p__Firmicutes; c__Bacilli; o__Lactobacillales; f__Enterococcaceae; g__Enterococcus; s__	0.001 ± 0.001	0 ± 0	x	x	x
333178	k__Bacteria; p__Firmicutes; c__Bacilli; o__Lactobacillales; f__Lactobacillaceae; g__Lactobacillus; s__	0.001 ± 0.001	0.009 ± 0.004	x	x	x
1107027	k__Bacteria; p__Firmicutes; c__Bacilli; o__Lactobacillales; f__Lactobacillaceae; g__Lactobacillus; s__	0 ± 0	0.004 ± 0.002	x	x	x
463794	k__Bacteria; p__Firmicutes; c__Bacilli; o__Lactobacillales; f__Lactobacillaceae; g__Lactobacillus; s__	0.047 ± 0.018	0.157 ± 0.062	x	x	x
588197	k__Bacteria; p__Firmicutes; c__Bacilli; o__Lactobacillales; f__Lactobacillaceae; g__Lactobacillus; s__	0.005 ± 0.003	0.012 ± 0.005	x	x	x
452823	k__Bacteria; p__Firmicutes; c__Bacilli; o__Lactobacillales; f__Lactobacillaceae; g__Lactobacillus; s__	0 ± 0	0.002 ± 0.001	x	x	x
266445	k__Bacteria; p__Firmicutes; c__Bacilli; o__Lactobacillales; f__Lactobacillaceae; g__Lactobacillus; s__	0.001 ± 0.001	0.005 ± 0.003	x	x	x
187233	k__Bacteria; p__Firmicutes; c__Bacilli; o__Lactobacillales; f__Lactobacillaceae; g__Lactobacillus; s__	0.001 ± 0.001	0.002 ± 0.001	x	x	x
581474	k__Bacteria; p__Firmicutes; c__Bacilli; o__Lactobacillales; f__Lactobacillaceae; g__Lactobacillus; s__	0.022 ± 0.009	0.039 ± 0.016	x	x	x
354905	k__Bacteria; p__Firmicutes; c__Bacilli; o__Lactobacillales; f__Lactobacillaceae; g__Lactobacillus; s__	0.018 ± 0.01	0.015 ± 0.006	x	x	x
553352	k__Bacteria; p__Firmicutes; c__Bacilli; o__Lactobacillales; f__Lactobacillaceae; g__Lactobacillus; s__	0.015 ± 0.008	0.015 ± 0.006	x	x	x
47365	k__Bacteria; p__Firmicutes; c__Bacilli; o__Lactobacillales; f__Lactobacillaceae; g__Lactobacillus; s__	0 ± 0	0 ± 0	x	x	x
135956	k__Bacteria; p__Firmicutes; c__Bacilli; o__Lactobacillales; f__Lactobacillaceae; g__Lactobacillus; s__	0 ± 0	0.001 ± 0.001	x	x	x
137043	k__Bacteria; p__Firmicutes; c__Bacilli; o__Lactobacillales; f__Lactobacillaceae; g__Lactobacillus; s__	0 ± 0	0 ± 0	x	x	x
169428	k__Bacteria; p__Firmicutes; c__Bacilli; o__Lactobacillales; f__Lactobacillaceae; g__Lactobacillus; s__	0 ± 0	0.001 ± 0.001	x	x	x
182758	k__Bacteria; p__Firmicutes; c__Bacilli; o__Lactobacillales; f__Lactobacillaceae; g__Lactobacillus; s__	0 ± 0	0 ± 0	x	x	x
182764	k__Bacteria; p__Firmicutes; c__Bacilli; o__Lactobacillales; f__Lactobacillaceae; g__Lactobacillus; s__	0.001 ± 0.001	0 ± 0	x	x	x
187962	k__Bacteria; p__Firmicutes; c__Bacilli; o__Lactobacillales; f__Lactobacillaceae; g__Lactobacillus; s__	0 ± 0	0 ± 0	x	x	x
189681	k__Bacteria; p__Firmicutes; c__Bacilli; o__Lactobacillales; f__Lactobacillaceae; g__Lactobacillus; s__	0 ± 0	0 ± 0	x	x	x
198641	k__Bacteria; p__Firmicutes; c__Bacilli; o__Lactobacillales; f__Lactobacillaceae; g__Lactobacillus; s__	0 ± 0	0 ± 0	x	x	x
264123	k__Bacteria; p__Firmicutes; c__Bacilli; o__Lactobacillales; f__Lactobacillaceae; g__Lactobacillus; s__	0 ± 0	0.001 ± 0.001	x	x	x
269125	k__Bacteria; p__Firmicutes; c__Bacilli; o__Lactobacillales; f__Lactobacillaceae; g__Lactobacillus; s__	0 ± 0	0 ± 0	x	x	x
274016	k__Bacteria; p__Firmicutes; c__Bacilli; o__Lactobacillales; f__Lactobacillaceae; g__Lactobacillus; s__	0 ± 0	0 ± 0	x	x	x
289627	k__Bacteria; p__Firmicutes; c__Bacilli; o__Lactobacillales; f__Lactobacillaceae; g__Lactobacillus; s__	0 ± 0	0 ± 0	x	x	x
298954	k__Bacteria; p__Firmicutes; c__Bacilli; o__Lactobacillales; f__Lactobacillaceae; g__Lactobacillus; s__	0 ± 0	0 ± 0	x	x	x
306306	k__Bacteria; p__Firmicutes; c__Bacilli; o__Lactobacillales; f__Lactobacillaceae; g__Lactobacillus; s__	0.001 ± 0.001	0.001 ± 0.001	x	x	x
308249	k__Bacteria; p__Firmicutes; c__Bacilli; o__Lactobacillales; f__Lactobacillaceae; g__Lactobacillus; s__	0 ± 0	0 ± 0	x	x	x
315189	k__Bacteria; p__Firmicutes; c__Bacilli; o__Lactobacillales; f__Lactobacillaceae; g__Lactobacillus; s__	0 ± 0	0 ± 0	x	x	x
318583	k__Bacteria; p__Firmicutes; c__Bacilli; o__Lactobacillales; f__Lactobacillaceae; g__Lactobacillus; s__	0 ± 0	0 ± 0	x	x	x
318764	k__Bacteria; p__Firmicutes; c__Bacilli; o__Lactobacillales; f__Lactobacillaceae; g__Lactobacillus; s__	0 ± 0	0.001 ± 0.001	x	x	x
324888	k__Bacteria; p__Firmicutes; c__Bacilli; o__Lactobacillales; f__Lactobacillaceae; g__Lactobacillus; s__	0 ± 0	0 ± 0	x	x	x
326180	k__Bacteria; p__Firmicutes; c__Bacilli; o__Lactobacillales; f__Lactobacillaceae; g__Lactobacillus; s__	0 ± 0	0 ± 0	x	x	x
330301	k__Bacteria; p__Firmicutes; c__Bacilli; o__Lactobacillales; f__Lactobacillaceae; g__Lactobacillus; s__	0.001 ± 0.001	0 ± 0	x	x	x
331248	k__Bacteria; p__Firmicutes; c__Bacilli; o__Lactobacillales; f__Lactobacillaceae; g__Lactobacillus; s__	0.001 ± 0.001	0 ± 0	x	x	x
509149	k__Bacteria; p__Firmicutes; c__Bacilli; o__Lactobacillales; f__Lactobacillaceae; g__Lactobacillus; s__	0 ± 0	0 ± 0	x	x	x
509452	k__Bacteria; p__Firmicutes; c__Bacilli; o__Lactobacillales; f__Lactobacillaceae; g__Lactobacillus; s__	0 ± 0	0 ± 0	x	x	x
549756	k__Bacteria; p__Firmicutes; c__Bacilli; o__Lactobacillales; f__Lactobacillaceae; g__Lactobacillus; s__	0.001 ± 0.001	0.001 ± 0.001	x	x	x
574021	k__Bacteria; p__Firmicutes; c__Bacilli; o__Lactobacillales; f__Lactobacillaceae; g__Lactobacillus; s__	0.001 ± 0.001	0 ± 0	x	x	x
1019465	k__Bacteria; p__Firmicutes; c__Bacilli; o__Lactobacillales; f__Lactobacillaceae; g__Lactobacillus; s__	0 ± 0	0 ± 0	x	x	x
3946926	k__Bacteria; p__Firmicutes; c__Bacilli; o__Lactobacillales; f__Lactobacillaceae; g__Lactobacillus; s__	0 ± 0	0 ± 0	x	x	x
4354103	k__Bacteria; p__Firmicutes; c__Bacilli; o__Lactobacillales; f__Lactobacillaceae; g__Lactobacillus; s__	0 ± 0	0.001 ± 0.001	x	x	x
4416659	k__Bacteria; p__Firmicutes; c__Bacilli; o__Lactobacillales; f__Lactobacillaceae; g__Lactobacillus; s__	0.001 ± 0.001	0.001 ± 0.001	x	x	x
338852	k__Bacteria; p__Firmicutes; c__Bacilli; o__Lactobacillales; f__Lactobacillaceae; g__Lactobacillus; s__reuteri	0 ± 0	0.001 ± 0.001	x	x	x
343431	k__Bacteria; p__Firmicutes; c__Bacilli; o__Lactobacillales; f__Lactobacillaceae; g__Lactobacillus; s__reuteri	0 ± 0	0 ± 0	x	x	x
411486	k__Bacteria; p__Firmicutes; c__Bacilli; o__Lactobacillales; f__Lactobacillaceae; g__Lactobacillus; s__reuteri	0 ± 0	0 ± 0	x	x	x
433676	k__Bacteria; p__Firmicutes; c__Bacilli; o__Lactobacillales; f__Lactobacillaceae; g__Lactobacillus; s__reuteri	0 ± 0	0 ± 0	x	x	x
536754	k__Bacteria; p__Firmicutes; c__Bacilli; o__Lactobacillales; f__Lactobacillaceae; g__Lactobacillus; s__vaginalis	0.001 ± 0.001	0 ± 0	x	x	x
294254	k__Bacteria; p__Firmicutes; c__Bacilli; o__Lactobacillales; f__Streptococcaceae; g__Lactococcus; s__	0 ± 0	0 ± 0	x	x	x
335256	k__Bacteria; p__Firmicutes; c__Bacilli; o__Lactobacillales; f__Streptococcaceae; g__Lactococcus; s__garvieae	0 ± 0	0 ± 0	x	x	x
303652	k__Bacteria; p__Firmicutes; c__Bacilli; o__Lactobacillales; f__Streptococcaceae; g__Streptococcus; s__	0 ± 0	0.003 ± 0.003	x	x	x
245916	k__Bacteria; p__Firmicutes; c__Bacilli; o__Lactobacillales; f__Streptococcaceae; g__Streptococcus; s__	0 ± 0	0 ± 0	x	x	x
316587	k__Bacteria; p__Firmicutes; c__Bacilli; o__Lactobacillales; f__Streptococcaceae; g__Streptococcus; s__	0 ± 0	0.001 ± 0.001	x	x	x
579608	k__Bacteria; p__Firmicutes; c__Bacilli; o__Lactobacillales; f__Streptococcaceae; g__Streptococcus; s__	0.001 ± 0.001	0 ± 0	x	x	x
1078207	k__Bacteria; p__Firmicutes; c__Bacilli; o__Lactobacillales; f__Streptococcaceae; g__Streptococcus; s__	0.001 ± 0.001	0 ± 0	x	x	x
1082294	k__Bacteria; p__Firmicutes; c__Bacilli; o__Lactobacillales; f__Streptococcaceae; g__Streptococcus; s__	0.001 ± 0.001	0 ± 0	x	x	x
214919	k__Bacteria; p__Firmicutes; c__Bacilli; o__Turicibacterales; f__Turicibacteraceae; g__Turicibacter; s__	0.146 ± 0.115	0.082 ± 0.074	x	x	x
368490	k__Bacteria; p__Firmicutes; c__Bacilli; o__Turicibacterales; f__Turicibacteraceae; g__Turicibacter; s__	0.001 ± 0.001	0 ± 0	x	x	x
335401	k__Bacteria; p__Firmicutes; c__Clostridia; o__Clostridiales; f__; g__; s__	0.068 ± 0.027	0.014 ± 0.007	x	x	x
849147	k__Bacteria; p__Firmicutes; c__Clostridia; o__Clostridiales; f__; g__; s__	0.001 ± 0.001	0.012 ± 0.006	x	x	x
189582	k__Bacteria; p__Firmicutes; c__Clostridia; o__Clostridiales; f__; g__; s__	0.009 ± 0.005	0 ± 0	x	x	x
172464	k__Bacteria; p__Firmicutes; c__Clostridia; o__Clostridiales; f__; g__; s__	0.065 ± 0.037	0.336 ± 0.14	x	x	x
180476	k__Bacteria; p__Firmicutes; c__Clostridia; o__Clostridiales; f__; g__; s__	0.002 ± 0.002	0.016 ± 0.007	x	x	x
289177	k__Bacteria; p__Firmicutes; c__Clostridia; o__Clostridiales; f__; g__; s__	0 ± 0	0.004 ± 0.002	x	x	x
342075	k__Bacteria; p__Firmicutes; c__Clostridia; o__Clostridiales; f__; g__; s__	0.007 ± 0.003	0.002 ± 0.001	x	x	x
187989	k__Bacteria; p__Firmicutes; c__Clostridia; o__Clostridiales; f__; g__; s__	0.005 ± 0.003	0 ± 0	x	x	x
48899	k__Bacteria; p__Firmicutes; c__Clostridia; o__Clostridiales; f__; g__; s__	0 ± 0	0.003 ± 0.003	x	x	x
185483	k__Bacteria; p__Firmicutes; c__Clostridia; o__Clostridiales; f__; g__; s__	0 ± 0	0.003 ± 0.001	x	x	x
192365	k__Bacteria; p__Firmicutes; c__Clostridia; o__Clostridiales; f__; g__; s__	0.003 ± 0.002	0 ± 0	x	x	x
195307	k__Bacteria; p__Firmicutes; c__Clostridia; o__Clostridiales; f__; g__; s__	0.003 ± 0.002	0 ± 0	x	x	x
258250	k__Bacteria; p__Firmicutes; c__Clostridia; o__Clostridiales; f__; g__; s__	0.003 ± 0.002	0 ± 0	x	x	x
265828	k__Bacteria; p__Firmicutes; c__Clostridia; o__Clostridiales; f__; g__; s__	0.003 ± 0.002	0 ± 0	x	x	x
267286	k__Bacteria; p__Firmicutes; c__Clostridia; o__Clostridiales; f__; g__; s__	0.003 ± 0.001	0 ± 0	x	x	x
268196	k__Bacteria; p__Firmicutes; c__Clostridia; o__Clostridiales; f__; g__; s__	0 ± 0	0.003 ± 0.002	x	x	x
268440	k__Bacteria; p__Firmicutes; c__Clostridia; o__Clostridiales; f__; g__; s__	0 ± 0	0.003 ± 0.002	x	x	x
271737	k__Bacteria; p__Firmicutes; c__Clostridia; o__Clostridiales; f__; g__; s__	0.003 ± 0.002	0 ± 0	x	x	x
274438	k__Bacteria; p__Firmicutes; c__Clostridia; o__Clostridiales; f__; g__; s__	0.003 ± 0.002	0 ± 0	x	x	x
306062	k__Bacteria; p__Firmicutes; c__Clostridia; o__Clostridiales; f__; g__; s__	0.003 ± 0.001	0 ± 0	x	x	x
319158	k__Bacteria; p__Firmicutes; c__Clostridia; o__Clostridiales; f__; g__; s__	0 ± 0	0.003 ± 0.001	x	x	x
327739	k__Bacteria; p__Firmicutes; c__Clostridia; o__Clostridiales; f__; g__; s__	0 ± 0	0.003 ± 0.001	x	x	x
330296	k__Bacteria; p__Firmicutes; c__Clostridia; o__Clostridiales; f__; g__; s__	0 ± 0	0.003 ± 0.002	x	x	x
342105	k__Bacteria; p__Firmicutes; c__Clostridia; o__Clostridiales; f__; g__; s__	0.003 ± 0.003	0 ± 0	x	x	x
342404	k__Bacteria; p__Firmicutes; c__Clostridia; o__Clostridiales; f__; g__; s__	0.003 ± 0.001	0 ± 0	x	x	x
827522	k__Bacteria; p__Firmicutes; c__Clostridia; o__Clostridiales; f__; g__; s__	0.003 ± 0.002	0 ± 0	x	x	x
1106683	k__Bacteria; p__Firmicutes; c__Clostridia; o__Clostridiales; f__; g__; s__	0.003 ± 0.002	0 ± 0	x	x	x
2120775	k__Bacteria; p__Firmicutes; c__Clostridia; o__Clostridiales; f__; g__; s__	0.003 ± 0.003	0 ± 0	x	x	x
173739	k__Bacteria; p__Firmicutes; c__Clostridia; o__Clostridiales; f__; g__; s__	0 ± 0	0.005 ± 0.003	x	x	x
180465	k__Bacteria; p__Firmicutes; c__Clostridia; o__Clostridiales; f__; g__; s__	0.005 ± 0.003	0 ± 0	x	x	x
180671	k__Bacteria; p__Firmicutes; c__Clostridia; o__Clostridiales; f__; g__; s__	0.005 ± 0.003	0 ± 0	x	x	x
1106614	k__Bacteria; p__Firmicutes; c__Clostridia; o__Clostridiales; f__; g__; s__	0.013 ± 0.006	0.002 ± 0.002	x	x	x
259228	k__Bacteria; p__Firmicutes; c__Clostridia; o__Clostridiales; f__; g__; s__	0.001 ± 0.001	0.006 ± 0.003	x	x	x
1112121	k__Bacteria; p__Firmicutes; c__Clostridia; o__Clostridiales; f__; g__; s__	0.014 ± 0.008	0 ± 0	x	x	x
349372	k__Bacteria; p__Firmicutes; c__Clostridia; o__Clostridiales; f__; g__; s__	0.025 ± 0.012	0.004 ± 0.002	x	x	x
191762	k__Bacteria; p__Firmicutes; c__Clostridia; o__Clostridiales; f__; g__; s__	0.005 ± 0.003	0 ± 0	x	x	x
640999	k__Bacteria; p__Firmicutes; c__Clostridia; o__Clostridiales; f__; g__; s__	0.003 ± 0.001	0.001 ± 0.001	x	x	x
352843	k__Bacteria; p__Firmicutes; c__Clostridia; o__Clostridiales; f__; g__; s__	0.008 ± 0.005	0 ± 0	x	x	x
348404	k__Bacteria; p__Firmicutes; c__Clostridia; o__Clostridiales; f__; g__; s__	0.015 ± 0.008	0.001 ± 0.001	x	x	x
269716	k__Bacteria; p__Firmicutes; c__Clostridia; o__Clostridiales; f__; g__; s__	0.008 ± 0.005	0 ± 0	x	x	x
346719	k__Bacteria; p__Firmicutes; c__Clostridia; o__Clostridiales; f__; g__; s__	0.004 ± 0.002	0.001 ± 0.001	x	x	x
177068	k__Bacteria; p__Firmicutes; c__Clostridia; o__Clostridiales; f__; g__; s__	0 ± 0	0.004 ± 0.002	x	x	x
196122	k__Bacteria; p__Firmicutes; c__Clostridia; o__Clostridiales; f__; g__; s__	0.008 ± 0.004	0.061 ± 0.032	x	x	x
340451	k__Bacteria; p__Firmicutes; c__Clostridia; o__Clostridiales; f__; g__; s__	0.001 ± 0.001	0.005 ± 0.002	x	x	x
826624	k__Bacteria; p__Firmicutes; c__Clostridia; o__Clostridiales; f__; g__; s__	0.042 ± 0.009	0.015 ± 0.013	x	x	x
275139	k__Bacteria; p__Firmicutes; c__Clostridia; o__Clostridiales; f__; g__; s__	0.062 ± 0.038	0 ± 0	x	x	x
2808643	k__Bacteria; p__Firmicutes; c__Clostridia; o__Clostridiales; f__; g__; s__	0.022 ± 0.013	0 ± 0	x	x	x
355097	k__Bacteria; p__Firmicutes; c__Clostridia; o__Clostridiales; f__; g__; s__	0.17 ± 0.066	0.648 ± 0.284	x	x	x
267373	k__Bacteria; p__Firmicutes; c__Clostridia; o__Clostridiales; f__; g__; s__	0.006 ± 0.002	0.002 ± 0.001	x	x	x
330064	k__Bacteria; p__Firmicutes; c__Clostridia; o__Clostridiales; f__; g__; s__	0.005 ± 0.003	0.001 ± 0.001	x	x	x
309249	k__Bacteria; p__Firmicutes; c__Clostridia; o__Clostridiales; f__; g__; s__	0.057 ± 0.035	0 ± 0	x	x	x
246965	k__Bacteria; p__Firmicutes; c__Clostridia; o__Clostridiales; f__; g__; s__	0 ± 0	0.006 ± 0.004	x	x	x
343811	k__Bacteria; p__Firmicutes; c__Clostridia; o__Clostridiales; f__; g__; s__	0.011 ± 0.007	0 ± 0	x	x	x
353820	k__Bacteria; p__Firmicutes; c__Clostridia; o__Clostridiales; f__; g__; s__	0.003 ± 0.002	0.142 ± 0.087	x	x	x
215317	k__Bacteria; p__Firmicutes; c__Clostridia; o__Clostridiales; f__; g__; s__	0.001 ± 0.001	0.015 ± 0.009	x	x	x
178787	k__Bacteria; p__Firmicutes; c__Clostridia; o__Clostridiales; f__; g__; s__	0.001 ± 0.001	0.011 ± 0.006	x	x	x
353657	k__Bacteria; p__Firmicutes; c__Clostridia; o__Clostridiales; f__; g__; s__	0.001 ± 0.001	0.137 ± 0.086	x	x	x
270290	k__Bacteria; p__Firmicutes; c__Clostridia; o__Clostridiales; f__; g__; s__	0 ± 0	0.004 ± 0.003	x	x	x
274380	k__Bacteria; p__Firmicutes; c__Clostridia; o__Clostridiales; f__; g__; s__	0.003 ± 0.002	0 ± 0	x	x	x
275987	k__Bacteria; p__Firmicutes; c__Clostridia; o__Clostridiales; f__; g__; s__	0.003 ± 0.002	0 ± 0	x	x	x
307802	k__Bacteria; p__Firmicutes; c__Clostridia; o__Clostridiales; f__; g__; s__	0.003 ± 0.002	0 ± 0	x	x	x
350320	k__Bacteria; p__Firmicutes; c__Clostridia; o__Clostridiales; f__; g__; s__	0.004 ± 0.003	0 ± 0	x	x	x
835928	k__Bacteria; p__Firmicutes; c__Clostridia; o__Clostridiales; f__; g__; s__	0.003 ± 0.002	0 ± 0	x	x	x
661055	k__Bacteria; p__Firmicutes; c__Clostridia; o__Clostridiales; f__; g__; s__	0.042 ± 0.025	0.003 ± 0.003	x	x	x
259345	k__Bacteria; p__Firmicutes; c__Clostridia; o__Clostridiales; f__; g__; s__	0.001 ± 0.001	0.011 ± 0.007	x	x	x
267549	k__Bacteria; p__Firmicutes; c__Clostridia; o__Clostridiales; f__; g__; s__	0.006 ± 0.004	0 ± 0	x	x	x
323614	k__Bacteria; p__Firmicutes; c__Clostridia; o__Clostridiales; f__; g__; s__	0.006 ± 0.004	0 ± 0	x	x	x
174847	k__Bacteria; p__Firmicutes; c__Clostridia; o__Clostridiales; f__; g__; s__	0.002 ± 0.001	0 ± 0	x	x	x
175365	k__Bacteria; p__Firmicutes; c__Clostridia; o__Clostridiales; f__; g__; s__	0.002 ± 0.001	0 ± 0	x	x	x
176957	k__Bacteria; p__Firmicutes; c__Clostridia; o__Clostridiales; f__; g__; s__	0.002 ± 0.001	0 ± 0	x	x	x
180065	k__Bacteria; p__Firmicutes; c__Clostridia; o__Clostridiales; f__; g__; s__	0 ± 0	0.002 ± 0.002	x	x	x
191387	k__Bacteria; p__Firmicutes; c__Clostridia; o__Clostridiales; f__; g__; s__	0.002 ± 0.001	0 ± 0	x	x	x
192180	k__Bacteria; p__Firmicutes; c__Clostridia; o__Clostridiales; f__; g__; s__	0 ± 0	0.002 ± 0.002	x	x	x
193288	k__Bacteria; p__Firmicutes; c__Clostridia; o__Clostridiales; f__; g__; s__	0.002 ± 0.002	0 ± 0	x	x	x
206494	k__Bacteria; p__Firmicutes; c__Clostridia; o__Clostridiales; f__; g__; s__	0.002 ± 0.002	0 ± 0	x	x	x
259251	k__Bacteria; p__Firmicutes; c__Clostridia; o__Clostridiales; f__; g__; s__	0.002 ± 0.001	0 ± 0	x	x	x
263144	k__Bacteria; p__Firmicutes; c__Clostridia; o__Clostridiales; f__; g__; s__	0.002 ± 0.002	0 ± 0	x	x	x
269068	k__Bacteria; p__Firmicutes; c__Clostridia; o__Clostridiales; f__; g__; s__	0 ± 0	0.002 ± 0.002	x	x	x
271880	k__Bacteria; p__Firmicutes; c__Clostridia; o__Clostridiales; f__; g__; s__	0.002 ± 0.001	0 ± 0	x	x	x
277104	k__Bacteria; p__Firmicutes; c__Clostridia; o__Clostridiales; f__; g__; s__	0.013 ± 0.007	0.084 ± 0.045	x	x	x
277293	k__Bacteria; p__Firmicutes; c__Clostridia; o__Clostridiales; f__; g__; s__	0.002 ± 0.002	0 ± 0	x	x	x
299171	k__Bacteria; p__Firmicutes; c__Clostridia; o__Clostridiales; f__; g__; s__	0.002 ± 0.001	0 ± 0	x	x	x
324595	k__Bacteria; p__Firmicutes; c__Clostridia; o__Clostridiales; f__; g__; s__	0 ± 0	0.002 ± 0.002	x	x	x
331491	k__Bacteria; p__Firmicutes; c__Clostridia; o__Clostridiales; f__; g__; s__	0 ± 0	0.002 ± 0.001	x	x	x
345635	k__Bacteria; p__Firmicutes; c__Clostridia; o__Clostridiales; f__; g__; s__	0.002 ± 0.002	0 ± 0	x	x	x
348559	k__Bacteria; p__Firmicutes; c__Clostridia; o__Clostridiales; f__; g__; s__	0 ± 0	0.002 ± 0.002	x	x	x
356455	k__Bacteria; p__Firmicutes; c__Clostridia; o__Clostridiales; f__; g__; s__	0.002 ± 0.002	0 ± 0	x	x	x
399606	k__Bacteria; p__Firmicutes; c__Clostridia; o__Clostridiales; f__; g__; s__	0.002 ± 0.002	0 ± 0	x	x	x
427219	k__Bacteria; p__Firmicutes; c__Clostridia; o__Clostridiales; f__; g__; s__	0.002 ± 0.002	0 ± 0	x	x	x
769075	k__Bacteria; p__Firmicutes; c__Clostridia; o__Clostridiales; f__; g__; s__	0.002 ± 0.002	0 ± 0	x	x	x
813654	k__Bacteria; p__Firmicutes; c__Clostridia; o__Clostridiales; f__; g__; s__	0.002 ± 0.001	0 ± 0	x	x	x
3694599	k__Bacteria; p__Firmicutes; c__Clostridia; o__Clostridiales; f__; g__; s__	0.002 ± 0.002	0 ± 0	x	x	x
378273	k__Bacteria; p__Firmicutes; c__Clostridia; o__Clostridiales; f__; g__; s__	0.011 ± 0.006	0.002 ± 0.002	x	x	x
329741	k__Bacteria; p__Firmicutes; c__Clostridia; o__Clostridiales; f__; g__; s__	0.024 ± 0.016	0 ± 0	x	x	x
293737	k__Bacteria; p__Firmicutes; c__Clostridia; o__Clostridiales; f__; g__; s__	0.48 ± 0.237	3.453 ± 1.964	x	x	x
229562	k__Bacteria; p__Firmicutes; c__Clostridia; o__Clostridiales; f__; g__; s__	0 ± 0	0.02 ± 0.013	x	x	x
628218	k__Bacteria; p__Firmicutes; c__Clostridia; o__Clostridiales; f__; g__; s__	0.001 ± 0.001	0.007 ± 0.004	x	x	x
1112190	k__Bacteria; p__Firmicutes; c__Clostridia; o__Clostridiales; f__; g__; s__	0.015 ± 0.01	0.001 ± 0.001	x	x	x
268124	k__Bacteria; p__Firmicutes; c__Clostridia; o__Clostridiales; f__; g__; s__	0.004 ± 0.002	0.001 ± 0.001	x	x	x
269308	k__Bacteria; p__Firmicutes; c__Clostridia; o__Clostridiales; f__; g__; s__	0.004 ± 0.002	0.001 ± 0.001	x	x	x
342786	k__Bacteria; p__Firmicutes; c__Clostridia; o__Clostridiales; f__; g__; s__	0.029 ± 0.024	0.102 ± 0.043	x	x	x
358007	k__Bacteria; p__Firmicutes; c__Clostridia; o__Clostridiales; f__; g__; s__	0.004 ± 0.002	0 ± 0	x	x	x
273631	k__Bacteria; p__Firmicutes; c__Clostridia; o__Clostridiales; f__; g__; s__	0.003 ± 0.002	0 ± 0	x	x	x
274204	k__Bacteria; p__Firmicutes; c__Clostridia; o__Clostridiales; f__; g__; s__	0.019 ± 0.013	0 ± 0	x	x	x
176925	k__Bacteria; p__Firmicutes; c__Clostridia; o__Clostridiales; f__; g__; s__	0.008 ± 0.004	0.002 ± 0.002	x	x	x
278563	k__Bacteria; p__Firmicutes; c__Clostridia; o__Clostridiales; f__; g__; s__	0.303 ± 0.213	0 ± 0	x	x	x
4480176	k__Bacteria; p__Firmicutes; c__Clostridia; o__Clostridiales; f__; g__; s__	0.051 ± 0.036	0 ± 0	x	x	x
186645	k__Bacteria; p__Firmicutes; c__Clostridia; o__Clostridiales; f__; g__; s__	0.014 ± 0.01	0 ± 0	x	x	x
665703	k__Bacteria; p__Firmicutes; c__Clostridia; o__Clostridiales; f__; g__; s__	0.001 ± 0.001	0.008 ± 0.005	x	x	x
322466	k__Bacteria; p__Firmicutes; c__Clostridia; o__Clostridiales; f__; g__; s__	0.037 ± 0.012	0.16 ± 0.087	x	x	x
192752	k__Bacteria; p__Firmicutes; c__Clostridia; o__Clostridiales; f__; g__; s__	0 ± 0	0.004 ± 0.003	x	x	x
229459	k__Bacteria; p__Firmicutes; c__Clostridia; o__Clostridiales; f__; g__; s__	0.004 ± 0.003	0 ± 0	x	x	x
233691	k__Bacteria; p__Firmicutes; c__Clostridia; o__Clostridiales; f__; g__; s__	0.004 ± 0.003	0 ± 0	x	x	x
268846	k__Bacteria; p__Firmicutes; c__Clostridia; o__Clostridiales; f__; g__; s__	0.005 ± 0.002	0.028 ± 0.017	x	x	x
199532	k__Bacteria; p__Firmicutes; c__Clostridia; o__Clostridiales; f__; g__; s__	0.005 ± 0.003	0.001 ± 0.001	x	x	x
334365	k__Bacteria; p__Firmicutes; c__Clostridia; o__Clostridiales; f__; g__; s__	0.008 ± 0.005	0.001 ± 0.001	x	x	x
323595	k__Bacteria; p__Firmicutes; c__Clostridia; o__Clostridiales; f__; g__; s__	0.008 ± 0.004	0.003 ± 0.001	x	x	x
195711	k__Bacteria; p__Firmicutes; c__Clostridia; o__Clostridiales; f__; g__; s__	0.047 ± 0.015	0.023 ± 0.008	x	x	x
347496	k__Bacteria; p__Firmicutes; c__Clostridia; o__Clostridiales; f__; g__; s__	0.001 ± 0.001	0.017 ± 0.012	x	x	x
340706	k__Bacteria; p__Firmicutes; c__Clostridia; o__Clostridiales; f__; g__; s__	0.011 ± 0.005	0.094 ± 0.061	x	x	x
444987	k__Bacteria; p__Firmicutes; c__Clostridia; o__Clostridiales; f__; g__; s__	0.011 ± 0.008	0 ± 0	x	x	x
351659	k__Bacteria; p__Firmicutes; c__Clostridia; o__Clostridiales; f__; g__; s__	0 ± 0	0.063 ± 0.047	x	x	x
264489	k__Bacteria; p__Firmicutes; c__Clostridia; o__Clostridiales; f__; g__; s__	0.03 ± 0.023	0 ± 0	x	x	x
418334	k__Bacteria; p__Firmicutes; c__Clostridia; o__Clostridiales; f__; g__; s__	0.026 ± 0.014	0.007 ± 0.003	x	x	x
181597	k__Bacteria; p__Firmicutes; c__Clostridia; o__Clostridiales; f__; g__; s__	0.005 ± 0.003	0.001 ± 0.001	x	x	x
183117	k__Bacteria; p__Firmicutes; c__Clostridia; o__Clostridiales; f__; g__; s__	0.001 ± 0.001	0.006 ± 0.003	x	x	x
371930	k__Bacteria; p__Firmicutes; c__Clostridia; o__Clostridiales; f__; g__; s__	0.009 ± 0.007	0 ± 0	x	x	x
273091	k__Bacteria; p__Firmicutes; c__Clostridia; o__Clostridiales; f__; g__; s__	0.03 ± 0.023	0 ± 0	x	x	x
1110312	k__Bacteria; p__Firmicutes; c__Clostridia; o__Clostridiales; f__; g__; s__	0.075 ± 0.045	0.015 ± 0.004	x	x	x
321195	k__Bacteria; p__Firmicutes; c__Clostridia; o__Clostridiales; f__; g__; s__	0.043 ± 0.015	0.02 ± 0.008	x	x	x
345347	k__Bacteria; p__Firmicutes; c__Clostridia; o__Clostridiales; f__; g__; s__	0.022 ± 0.011	0.38 ± 0.274	x	x	x
272518	k__Bacteria; p__Firmicutes; c__Clostridia; o__Clostridiales; f__; g__; s__	0.001 ± 0.001	0.004 ± 0.002	x	x	x
275895	k__Bacteria; p__Firmicutes; c__Clostridia; o__Clostridiales; f__; g__; s__	0.004 ± 0.003	0.001 ± 0.001	x	x	x
186650	k__Bacteria; p__Firmicutes; c__Clostridia; o__Clostridiales; f__; g__; s__	0.001 ± 0.001	0.005 ± 0.003	x	x	x
275470	k__Bacteria; p__Firmicutes; c__Clostridia; o__Clostridiales; f__; g__; s__	0.001 ± 0.001	0.003 ± 0.002	x	x	x
273586	k__Bacteria; p__Firmicutes; c__Clostridia; o__Clostridiales; f__; g__; s__	0.004 ± 0.002	0.002 ± 0.001	x	x	x
259910	k__Bacteria; p__Firmicutes; c__Clostridia; o__Clostridiales; f__; g__; s__	0.003 ± 0.002	0.001 ± 0.001	x	x	x
271255	k__Bacteria; p__Firmicutes; c__Clostridia; o__Clostridiales; f__; g__; s__	0.003 ± 0.002	0.001 ± 0.001	x	x	x
332854	k__Bacteria; p__Firmicutes; c__Clostridia; o__Clostridiales; f__; g__; s__	0.001 ± 0.001	0.003 ± 0.001	x	x	x
333351	k__Bacteria; p__Firmicutes; c__Clostridia; o__Clostridiales; f__; g__; s__	0.003 ± 0.002	0.001 ± 0.001	x	x	x
349310	k__Bacteria; p__Firmicutes; c__Clostridia; o__Clostridiales; f__; g__; s__	0.003 ± 0.002	0.001 ± 0.001	x	x	x
318162	k__Bacteria; p__Firmicutes; c__Clostridia; o__Clostridiales; f__; g__; s__	0.006 ± 0.004	0.014 ± 0.006	x	x	x
198271	k__Bacteria; p__Firmicutes; c__Clostridia; o__Clostridiales; f__; g__; s__	0.006 ± 0.004	0.001 ± 0.001	x	x	x
260200	k__Bacteria; p__Firmicutes; c__Clostridia; o__Clostridiales; f__; g__; s__	0.008 ± 0.004	0.002 ± 0.002	x	x	x
298723	k__Bacteria; p__Firmicutes; c__Clostridia; o__Clostridiales; f__; g__; s__	0.133 ± 0.061	0.394 ± 0.2	x	x	x
352533	k__Bacteria; p__Firmicutes; c__Clostridia; o__Clostridiales; f__; g__; s__	0.007 ± 0.004	0.001 ± 0.001	x	x	x
319909	k__Bacteria; p__Firmicutes; c__Clostridia; o__Clostridiales; f__; g__; s__	0.008 ± 0.006	0.336 ± 0.267	x	x	x
260205	k__Bacteria; p__Firmicutes; c__Clostridia; o__Clostridiales; f__; g__; s__	0.003 ± 0.003	0 ± 0	x	x	x
263451	k__Bacteria; p__Firmicutes; c__Clostridia; o__Clostridiales; f__; g__; s__	0.003 ± 0.003	0 ± 0	x	x	x
271651	k__Bacteria; p__Firmicutes; c__Clostridia; o__Clostridiales; f__; g__; s__	0.003 ± 0.003	0 ± 0	x	x	x
130076	k__Bacteria; p__Firmicutes; c__Clostridia; o__Clostridiales; f__; g__; s__	0 ± 0	0.002 ± 0.001	x	x	x
164744	k__Bacteria; p__Firmicutes; c__Clostridia; o__Clostridiales; f__; g__; s__	0 ± 0	0.002 ± 0.002	x	x	x
166869	k__Bacteria; p__Firmicutes; c__Clostridia; o__Clostridiales; f__; g__; s__	0 ± 0	0.002 ± 0.001	x	x	x
175005	k__Bacteria; p__Firmicutes; c__Clostridia; o__Clostridiales; f__; g__; s__	0.002 ± 0.002	0 ± 0	x	x	x
175213	k__Bacteria; p__Firmicutes; c__Clostridia; o__Clostridiales; f__; g__; s__	0 ± 0	0.002 ± 0.001	x	x	x
175483	k__Bacteria; p__Firmicutes; c__Clostridia; o__Clostridiales; f__; g__; s__	0.002 ± 0.001	0 ± 0	x	x	x
176798	k__Bacteria; p__Firmicutes; c__Clostridia; o__Clostridiales; f__; g__; s__	0 ± 0	0.002 ± 0.002	x	x	x
180535	k__Bacteria; p__Firmicutes; c__Clostridia; o__Clostridiales; f__; g__; s__	0 ± 0	0.002 ± 0.002	x	x	x
192209	k__Bacteria; p__Firmicutes; c__Clostridia; o__Clostridiales; f__; g__; s__	0 ± 0	0.002 ± 0.001	x	x	x
194529	k__Bacteria; p__Firmicutes; c__Clostridia; o__Clostridiales; f__; g__; s__	0 ± 0	0.002 ± 0.002	x	x	x
196571	k__Bacteria; p__Firmicutes; c__Clostridia; o__Clostridiales; f__; g__; s__	0.002 ± 0.001	0 ± 0	x	x	x
196697	k__Bacteria; p__Firmicutes; c__Clostridia; o__Clostridiales; f__; g__; s__	0.002 ± 0.001	0 ± 0	x	x	x
197013	k__Bacteria; p__Firmicutes; c__Clostridia; o__Clostridiales; f__; g__; s__	0.002 ± 0.001	0 ± 0	x	x	x
197139	k__Bacteria; p__Firmicutes; c__Clostridia; o__Clostridiales; f__; g__; s__	0.002 ± 0.001	0 ± 0	x	x	x
197989	k__Bacteria; p__Firmicutes; c__Clostridia; o__Clostridiales; f__; g__; s__	0 ± 0	0.002 ± 0.002	x	x	x
198398	k__Bacteria; p__Firmicutes; c__Clostridia; o__Clostridiales; f__; g__; s__	0.002 ± 0.001	0 ± 0	x	x	x
210554	k__Bacteria; p__Firmicutes; c__Clostridia; o__Clostridiales; f__; g__; s__	0.002 ± 0.002	0 ± 0	x	x	x
259720	k__Bacteria; p__Firmicutes; c__Clostridia; o__Clostridiales; f__; g__; s__	0 ± 0	0.002 ± 0.001	x	x	x
259762	k__Bacteria; p__Firmicutes; c__Clostridia; o__Clostridiales; f__; g__; s__	0 ± 0	0.002 ± 0.001	x	x	x
260018	k__Bacteria; p__Firmicutes; c__Clostridia; o__Clostridiales; f__; g__; s__	0.002 ± 0.001	0 ± 0	x	x	x
263207	k__Bacteria; p__Firmicutes; c__Clostridia; o__Clostridiales; f__; g__; s__	0.002 ± 0.001	0 ± 0	x	x	x
266061	k__Bacteria; p__Firmicutes; c__Clostridia; o__Clostridiales; f__; g__; s__	0.002 ± 0.001	0 ± 0	x	x	x
266437	k__Bacteria; p__Firmicutes; c__Clostridia; o__Clostridiales; f__; g__; s__	0.002 ± 0.001	0 ± 0	x	x	x
268123	k__Bacteria; p__Firmicutes; c__Clostridia; o__Clostridiales; f__; g__; s__	0.002 ± 0.001	0 ± 0	x	x	x
269775	k__Bacteria; p__Firmicutes; c__Clostridia; o__Clostridiales; f__; g__; s__	0.002 ± 0.001	0 ± 0	x	x	x
271647	k__Bacteria; p__Firmicutes; c__Clostridia; o__Clostridiales; f__; g__; s__	0.002 ± 0.001	0 ± 0	x	x	x
275746	k__Bacteria; p__Firmicutes; c__Clostridia; o__Clostridiales; f__; g__; s__	0.002 ± 0.002	0 ± 0	x	x	x
277130	k__Bacteria; p__Firmicutes; c__Clostridia; o__Clostridiales; f__; g__; s__	0.002 ± 0.002	0 ± 0	x	x	x
304639	k__Bacteria; p__Firmicutes; c__Clostridia; o__Clostridiales; f__; g__; s__	0.002 ± 0.001	0 ± 0	x	x	x
304897	k__Bacteria; p__Firmicutes; c__Clostridia; o__Clostridiales; f__; g__; s__	0 ± 0	0.002 ± 0.002	x	x	x
310103	k__Bacteria; p__Firmicutes; c__Clostridia; o__Clostridiales; f__; g__; s__	0 ± 0	0.002 ± 0.001	x	x	x
311695	k__Bacteria; p__Firmicutes; c__Clostridia; o__Clostridiales; f__; g__; s__	0.002 ± 0.001	0 ± 0	x	x	x
314110	k__Bacteria; p__Firmicutes; c__Clostridia; o__Clostridiales; f__; g__; s__	0.002 ± 0.001	0 ± 0	x	x	x
331117	k__Bacteria; p__Firmicutes; c__Clostridia; o__Clostridiales; f__; g__; s__	0.002 ± 0.002	0 ± 0	x	x	x
331747	k__Bacteria; p__Firmicutes; c__Clostridia; o__Clostridiales; f__; g__; s__	0 ± 0	0.002 ± 0.002	x	x	x
337407	k__Bacteria; p__Firmicutes; c__Clostridia; o__Clostridiales; f__; g__; s__	0 ± 0	0.002 ± 0.001	x	x	x
337561	k__Bacteria; p__Firmicutes; c__Clostridia; o__Clostridiales; f__; g__; s__	0.002 ± 0.001	0 ± 0	x	x	x
346275	k__Bacteria; p__Firmicutes; c__Clostridia; o__Clostridiales; f__; g__; s__	0 ± 0	0.002 ± 0.001	x	x	x
346595	k__Bacteria; p__Firmicutes; c__Clostridia; o__Clostridiales; f__; g__; s__	0 ± 0	0.002 ± 0.002	x	x	x
353923	k__Bacteria; p__Firmicutes; c__Clostridia; o__Clostridiales; f__; g__; s__	0.002 ± 0.002	0 ± 0	x	x	x
569581	k__Bacteria; p__Firmicutes; c__Clostridia; o__Clostridiales; f__; g__; s__	0.002 ± 0.002	0 ± 0	x	x	x
771177	k__Bacteria; p__Firmicutes; c__Clostridia; o__Clostridiales; f__; g__; s__	0.002 ± 0.001	0 ± 0	x	x	x
1000113	k__Bacteria; p__Firmicutes; c__Clostridia; o__Clostridiales; f__; g__; s__	0.002 ± 0.001	0 ± 0	x	x	x
1104817	k__Bacteria; p__Firmicutes; c__Clostridia; o__Clostridiales; f__; g__; s__	0.002 ± 0.002	0 ± 0	x	x	x
1105486	k__Bacteria; p__Firmicutes; c__Clostridia; o__Clostridiales; f__; g__; s__	0.002 ± 0.001	0 ± 0	x	x	x
1844565	k__Bacteria; p__Firmicutes; c__Clostridia; o__Clostridiales; f__; g__; s__	0.002 ± 0.002	0 ± 0	x	x	x
4399086	k__Bacteria; p__Firmicutes; c__Clostridia; o__Clostridiales; f__; g__; s__	0.002 ± 0.002	0 ± 0	x	x	x
175529	k__Bacteria; p__Firmicutes; c__Clostridia; o__Clostridiales; f__; g__; s__	0.003 ± 0.001	0.001 ± 0.001	x	x	x
356073	k__Bacteria; p__Firmicutes; c__Clostridia; o__Clostridiales; f__; g__; s__	0.002 ± 0.002	0.1 ± 0.082	x	x	x
349874	k__Bacteria; p__Firmicutes; c__Clostridia; o__Clostridiales; f__; g__; s__	0.01 ± 0.004	0.091 ± 0.068	x	x	x
356404	k__Bacteria; p__Firmicutes; c__Clostridia; o__Clostridiales; f__; g__; s__	0.004 ± 0.003	0 ± 0	x	x	x
189489	k__Bacteria; p__Firmicutes; c__Clostridia; o__Clostridiales; f__; g__; s__	0.008 ± 0.007	0 ± 0	x	x	x
212732	k__Bacteria; p__Firmicutes; c__Clostridia; o__Clostridiales; f__; g__; s__	0.015 ± 0.013	0 ± 0	x	x	x
351593	k__Bacteria; p__Firmicutes; c__Clostridia; o__Clostridiales; f__; g__; s__	0 ± 0	0.03 ± 0.026	x	x	x
215751	k__Bacteria; p__Firmicutes; c__Clostridia; o__Clostridiales; f__; g__; s__	0.087 ± 0.075	0 ± 0	x	x	x
110016	k__Bacteria; p__Firmicutes; c__Clostridia; o__Clostridiales; f__; g__; s__	0.028 ± 0.025	0 ± 0	x	x	x
181206	k__Bacteria; p__Firmicutes; c__Clostridia; o__Clostridiales; f__; g__; s__	0.005 ± 0.004	0 ± 0	x	x	x
314922	k__Bacteria; p__Firmicutes; c__Clostridia; o__Clostridiales; f__; g__; s__	0.005 ± 0.004	0 ± 0	x	x	x
336145	k__Bacteria; p__Firmicutes; c__Clostridia; o__Clostridiales; f__; g__; s__	0 ± 0	0.009 ± 0.008	x	x	x
340447	k__Bacteria; p__Firmicutes; c__Clostridia; o__Clostridiales; f__; g__; s__	0.007 ± 0.003	0.019 ± 0.01	x	x	x
261097	k__Bacteria; p__Firmicutes; c__Clostridia; o__Clostridiales; f__; g__; s__	0.249 ± 0.221	0 ± 0	x	x	x
192475	k__Bacteria; p__Firmicutes; c__Clostridia; o__Clostridiales; f__; g__; s__	0.006 ± 0.004	0.002 ± 0.001	x	x	x
264193	k__Bacteria; p__Firmicutes; c__Clostridia; o__Clostridiales; f__; g__; s__	0.003 ± 0.002	0.036 ± 0.03	x	x	x
179964	k__Bacteria; p__Firmicutes; c__Clostridia; o__Clostridiales; f__; g__; s__	0.006 ± 0.006	0 ± 0	x	x	x
646499	k__Bacteria; p__Firmicutes; c__Clostridia; o__Clostridiales; f__; g__; s__	0.012 ± 0.011	0 ± 0	x	x	x
274018	k__Bacteria; p__Firmicutes; c__Clostridia; o__Clostridiales; f__; g__; s__	0.021 ± 0.018	0.001 ± 0.001	x	x	x
839215	k__Bacteria; p__Firmicutes; c__Clostridia; o__Clostridiales; f__; g__; s__	0.007 ± 0.004	0.002 ± 0.002	x	x	x
199233	k__Bacteria; p__Firmicutes; c__Clostridia; o__Clostridiales; f__; g__; s__	0.02 ± 0.018	0 ± 0	x	x	x
444241	k__Bacteria; p__Firmicutes; c__Clostridia; o__Clostridiales; f__; g__; s__	0.012 ± 0.005	0.005 ± 0.004	x	x	x
453405	k__Bacteria; p__Firmicutes; c__Clostridia; o__Clostridiales; f__; g__; s__	0.291 ± 0.267	0 ± 0	x	x	x
339886	k__Bacteria; p__Firmicutes; c__Clostridia; o__Clostridiales; f__; g__; s__	0.007 ± 0.001	0.019 ± 0.011	x	x	x
304080	k__Bacteria; p__Firmicutes; c__Clostridia; o__Clostridiales; f__; g__; s__	0.007 ± 0.005	0.002 ± 0.001	x	x	x
199215	k__Bacteria; p__Firmicutes; c__Clostridia; o__Clostridiales; f__; g__; s__	0.022 ± 0.014	0.162 ± 0.13	x	x	x
229088	k__Bacteria; p__Firmicutes; c__Clostridia; o__Clostridiales; f__; g__; s__	0.01 ± 0.01	0 ± 0	x	x	x
330460	k__Bacteria; p__Firmicutes; c__Clostridia; o__Clostridiales; f__; g__; s__	0 ± 0	0.019 ± 0.018	x	x	x
441468	k__Bacteria; p__Firmicutes; c__Clostridia; o__Clostridiales; f__; g__; s__	0 ± 0	0.048 ± 0.047	x	x	x
350381	k__Bacteria; p__Firmicutes; c__Clostridia; o__Clostridiales; f__; g__; s__	0.001 ± 0.001	0.005 ± 0.004	x	x	x
277813	k__Bacteria; p__Firmicutes; c__Clostridia; o__Clostridiales; f__; g__; s__	0.004 ± 0.004	0.001 ± 0.001	x	x	x
348398	k__Bacteria; p__Firmicutes; c__Clostridia; o__Clostridiales; f__; g__; s__	0.027 ± 0.011	0.143 ± 0.115	x	x	x
390820	k__Bacteria; p__Firmicutes; c__Clostridia; o__Clostridiales; f__; g__; s__	0.16 ± 0.159	0 ± 0	x	x	x
107768	k__Bacteria; p__Firmicutes; c__Clostridia; o__Clostridiales; f__; g__; s__	0.003 ± 0.003	0 ± 0	x	x	x
174698	k__Bacteria; p__Firmicutes; c__Clostridia; o__Clostridiales; f__; g__; s__	0.008 ± 0.008	0 ± 0	x	x	x
182079	k__Bacteria; p__Firmicutes; c__Clostridia; o__Clostridiales; f__; g__; s__	0.01 ± 0.01	0 ± 0	x	x	x
185334	k__Bacteria; p__Firmicutes; c__Clostridia; o__Clostridiales; f__; g__; s__	0 ± 0	0.004 ± 0.004	x	x	x
188697	k__Bacteria; p__Firmicutes; c__Clostridia; o__Clostridiales; f__; g__; s__	0.004 ± 0.004	0 ± 0	x	x	x
190504	k__Bacteria; p__Firmicutes; c__Clostridia; o__Clostridiales; f__; g__; s__	0.003 ± 0.003	0 ± 0	x	x	x
195433	k__Bacteria; p__Firmicutes; c__Clostridia; o__Clostridiales; f__; g__; s__	0.007 ± 0.007	0 ± 0	x	x	x
199181	k__Bacteria; p__Firmicutes; c__Clostridia; o__Clostridiales; f__; g__; s__	0.007 ± 0.007	0 ± 0	x	x	x
259614	k__Bacteria; p__Firmicutes; c__Clostridia; o__Clostridiales; f__; g__; s__	0.007 ± 0.007	0 ± 0	x	x	x
268220	k__Bacteria; p__Firmicutes; c__Clostridia; o__Clostridiales; f__; g__; s__	0.01 ± 0.01	0 ± 0	x	x	x
272328	k__Bacteria; p__Firmicutes; c__Clostridia; o__Clostridiales; f__; g__; s__	0.005 ± 0.005	0 ± 0	x	x	x
275286	k__Bacteria; p__Firmicutes; c__Clostridia; o__Clostridiales; f__; g__; s__	0.008 ± 0.008	0 ± 0	x	x	x
275483	k__Bacteria; p__Firmicutes; c__Clostridia; o__Clostridiales; f__; g__; s__	0.005 ± 0.005	0 ± 0	x	x	x
277329	k__Bacteria; p__Firmicutes; c__Clostridia; o__Clostridiales; f__; g__; s__	0.038 ± 0.038	0 ± 0	x	x	x
290338	k__Bacteria; p__Firmicutes; c__Clostridia; o__Clostridiales; f__; g__; s__	0.008 ± 0.008	0 ± 0	x	x	x
299807	k__Bacteria; p__Firmicutes; c__Clostridia; o__Clostridiales; f__; g__; s__	0.009 ± 0.009	0 ± 0	x	x	x
356353	k__Bacteria; p__Firmicutes; c__Clostridia; o__Clostridiales; f__; g__; s__	0 ± 0	0.007 ± 0.007	x	x	x
357028	k__Bacteria; p__Firmicutes; c__Clostridia; o__Clostridiales; f__; g__; s__	0.014 ± 0.014	0 ± 0	x	x	x
258412	k__Bacteria; p__Firmicutes; c__Clostridia; o__Clostridiales; f__; g__; s__	0.002 ± 0.002	0.001 ± 0.001	x	x	x
322839	k__Bacteria; p__Firmicutes; c__Clostridia; o__Clostridiales; f__; g__; s__	0.001 ± 0.001	0.002 ± 0.002	x	x	x
335553	k__Bacteria; p__Firmicutes; c__Clostridia; o__Clostridiales; f__; g__; s__	0.002 ± 0.001	0.001 ± 0.001	x	x	x
523099	k__Bacteria; p__Firmicutes; c__Clostridia; o__Clostridiales; f__; g__; s__	0.002 ± 0.001	0.001 ± 0.001	x	x	x
635059	k__Bacteria; p__Firmicutes; c__Clostridia; o__Clostridiales; f__; g__; s__	0.001 ± 0.001	0.002 ± 0.002	x	x	x
3919797	k__Bacteria; p__Firmicutes; c__Clostridia; o__Clostridiales; f__; g__; s__	0.001 ± 0.001	0.002 ± 0.001	x	x	x
327284	k__Bacteria; p__Firmicutes; c__Clostridia; o__Clostridiales; f__; g__; s__	0.077 ± 0.017	0.132 ± 0.052	x	x	x
317389	k__Bacteria; p__Firmicutes; c__Clostridia; o__Clostridiales; f__; g__; s__	0.001 ± 0.001	0.12 ± 0.12	x	x	x
303414	k__Bacteria; p__Firmicutes; c__Clostridia; o__Clostridiales; f__; g__; s__	0.029 ± 0.017	0.011 ± 0.007	x	x	x
191318	k__Bacteria; p__Firmicutes; c__Clostridia; o__Clostridiales; f__; g__; s__	0.005 ± 0.002	0.014 ± 0.009	x	x	x
352612	k__Bacteria; p__Firmicutes; c__Clostridia; o__Clostridiales; f__; g__; s__	0.01 ± 0.003	0.006 ± 0.003	x	x	x
261064	k__Bacteria; p__Firmicutes; c__Clostridia; o__Clostridiales; f__; g__; s__	0.001 ± 0.001	0.003 ± 0.002	x	x	x
1107461	k__Bacteria; p__Firmicutes; c__Clostridia; o__Clostridiales; f__; g__; s__	0.027 ± 0.027	0.002 ± 0.002	x	x	x
830014	k__Bacteria; p__Firmicutes; c__Clostridia; o__Clostridiales; f__; g__; s__	0.024 ± 0.013	0.067 ± 0.045	x	x	x
101248	k__Bacteria; p__Firmicutes; c__Clostridia; o__Clostridiales; f__; g__; s__	0.001 ± 0.001	0 ± 0	x	x	x
162576	k__Bacteria; p__Firmicutes; c__Clostridia; o__Clostridiales; f__; g__; s__	0.001 ± 0.001	0 ± 0	x	x	x
175167	k__Bacteria; p__Firmicutes; c__Clostridia; o__Clostridiales; f__; g__; s__	0 ± 0	0.001 ± 0.001	x	x	x
175193	k__Bacteria; p__Firmicutes; c__Clostridia; o__Clostridiales; f__; g__; s__	0 ± 0	0.001 ± 0.001	x	x	x
175215	k__Bacteria; p__Firmicutes; c__Clostridia; o__Clostridiales; f__; g__; s__	0 ± 0	0.001 ± 0.001	x	x	x
175416	k__Bacteria; p__Firmicutes; c__Clostridia; o__Clostridiales; f__; g__; s__	0.001 ± 0.001	0 ± 0	x	x	x
175758	k__Bacteria; p__Firmicutes; c__Clostridia; o__Clostridiales; f__; g__; s__	0.001 ± 0.001	0 ± 0	x	x	x
175893	k__Bacteria; p__Firmicutes; c__Clostridia; o__Clostridiales; f__; g__; s__	0.001 ± 0.001	0 ± 0	x	x	x
179853	k__Bacteria; p__Firmicutes; c__Clostridia; o__Clostridiales; f__; g__; s__	0.001 ± 0.001	0 ± 0	x	x	x
186526	k__Bacteria; p__Firmicutes; c__Clostridia; o__Clostridiales; f__; g__; s__	0.001 ± 0.001	0 ± 0	x	x	x
188457	k__Bacteria; p__Firmicutes; c__Clostridia; o__Clostridiales; f__; g__; s__	0.001 ± 0.001	0 ± 0	x	x	x
191067	k__Bacteria; p__Firmicutes; c__Clostridia; o__Clostridiales; f__; g__; s__	0.001 ± 0.001	0 ± 0	x	x	x
191753	k__Bacteria; p__Firmicutes; c__Clostridia; o__Clostridiales; f__; g__; s__	0.001 ± 0.001	0 ± 0	x	x	x
192000	k__Bacteria; p__Firmicutes; c__Clostridia; o__Clostridiales; f__; g__; s__	0 ± 0	0.001 ± 0.001	x	x	x
194014	k__Bacteria; p__Firmicutes; c__Clostridia; o__Clostridiales; f__; g__; s__	0 ± 0	0.001 ± 0.001	x	x	x
194684	k__Bacteria; p__Firmicutes; c__Clostridia; o__Clostridiales; f__; g__; s__	0.001 ± 0.001	0 ± 0	x	x	x
195427	k__Bacteria; p__Firmicutes; c__Clostridia; o__Clostridiales; f__; g__; s__	0.001 ± 0.001	0 ± 0	x	x	x
198583	k__Bacteria; p__Firmicutes; c__Clostridia; o__Clostridiales; f__; g__; s__	0 ± 0	0.001 ± 0.001	x	x	x
207713	k__Bacteria; p__Firmicutes; c__Clostridia; o__Clostridiales; f__; g__; s__	0.001 ± 0.001	0 ± 0	x	x	x
233817	k__Bacteria; p__Firmicutes; c__Clostridia; o__Clostridiales; f__; g__; s__	0.001 ± 0.001	0 ± 0	x	x	x
234054	k__Bacteria; p__Firmicutes; c__Clostridia; o__Clostridiales; f__; g__; s__	0.001 ± 0.001	0 ± 0	x	x	x
234751	k__Bacteria; p__Firmicutes; c__Clostridia; o__Clostridiales; f__; g__; s__	0.001 ± 0.001	0 ± 0	x	x	x
258411	k__Bacteria; p__Firmicutes; c__Clostridia; o__Clostridiales; f__; g__; s__	0.001 ± 0.001	0 ± 0	x	x	x
259556	k__Bacteria; p__Firmicutes; c__Clostridia; o__Clostridiales; f__; g__; s__	0.001 ± 0.001	0 ± 0	x	x	x
259595	k__Bacteria; p__Firmicutes; c__Clostridia; o__Clostridiales; f__; g__; s__	0 ± 0	0.001 ± 0.001	x	x	x
259888	k__Bacteria; p__Firmicutes; c__Clostridia; o__Clostridiales; f__; g__; s__	0.001 ± 0.001	0 ± 0	x	x	x
262541	k__Bacteria; p__Firmicutes; c__Clostridia; o__Clostridiales; f__; g__; s__	0.001 ± 0.001	0 ± 0	x	x	x
263380	k__Bacteria; p__Firmicutes; c__Clostridia; o__Clostridiales; f__; g__; s__	0 ± 0	0.001 ± 0.001	x	x	x
267388	k__Bacteria; p__Firmicutes; c__Clostridia; o__Clostridiales; f__; g__; s__	0 ± 0	0.001 ± 0.001	x	x	x
268844	k__Bacteria; p__Firmicutes; c__Clostridia; o__Clostridiales; f__; g__; s__	0 ± 0	0.001 ± 0.001	x	x	x
268910	k__Bacteria; p__Firmicutes; c__Clostridia; o__Clostridiales; f__; g__; s__	0 ± 0	0.001 ± 0.001	x	x	x
270571	k__Bacteria; p__Firmicutes; c__Clostridia; o__Clostridiales; f__; g__; s__	0.001 ± 0.001	0 ± 0	x	x	x
271431	k__Bacteria; p__Firmicutes; c__Clostridia; o__Clostridiales; f__; g__; s__	0.001 ± 0.001	0 ± 0	x	x	x
271482	k__Bacteria; p__Firmicutes; c__Clostridia; o__Clostridiales; f__; g__; s__	0.001 ± 0.001	0 ± 0	x	x	x
272038	k__Bacteria; p__Firmicutes; c__Clostridia; o__Clostridiales; f__; g__; s__	0 ± 0	0.001 ± 0.001	x	x	x
273171	k__Bacteria; p__Firmicutes; c__Clostridia; o__Clostridiales; f__; g__; s__	0.001 ± 0.001	0 ± 0	x	x	x
273504	k__Bacteria; p__Firmicutes; c__Clostridia; o__Clostridiales; f__; g__; s__	0.001 ± 0.001	0 ± 0	x	x	x
273806	k__Bacteria; p__Firmicutes; c__Clostridia; o__Clostridiales; f__; g__; s__	0.001 ± 0.001	0 ± 0	x	x	x
275109	k__Bacteria; p__Firmicutes; c__Clostridia; o__Clostridiales; f__; g__; s__	0.001 ± 0.001	0 ± 0	x	x	x
276195	k__Bacteria; p__Firmicutes; c__Clostridia; o__Clostridiales; f__; g__; s__	0.001 ± 0.001	0 ± 0	x	x	x
305803	k__Bacteria; p__Firmicutes; c__Clostridia; o__Clostridiales; f__; g__; s__	0.001 ± 0.001	0 ± 0	x	x	x
311286	k__Bacteria; p__Firmicutes; c__Clostridia; o__Clostridiales; f__; g__; s__	0 ± 0	0.001 ± 0.001	x	x	x
320354	k__Bacteria; p__Firmicutes; c__Clostridia; o__Clostridiales; f__; g__; s__	0.001 ± 0.001	0 ± 0	x	x	x
321469	k__Bacteria; p__Firmicutes; c__Clostridia; o__Clostridiales; f__; g__; s__	0 ± 0	0.001 ± 0.001	x	x	x
322564	k__Bacteria; p__Firmicutes; c__Clostridia; o__Clostridiales; f__; g__; s__	0 ± 0	0.001 ± 0.001	x	x	x
324522	k__Bacteria; p__Firmicutes; c__Clostridia; o__Clostridiales; f__; g__; s__	0 ± 0	0.001 ± 0.001	x	x	x
325036	k__Bacteria; p__Firmicutes; c__Clostridia; o__Clostridiales; f__; g__; s__	0.001 ± 0.001	0 ± 0	x	x	x
326448	k__Bacteria; p__Firmicutes; c__Clostridia; o__Clostridiales; f__; g__; s__	0 ± 0	0.001 ± 0.001	x	x	x
326567	k__Bacteria; p__Firmicutes; c__Clostridia; o__Clostridiales; f__; g__; s__	0.001 ± 0.001	0 ± 0	x	x	x
327656	k__Bacteria; p__Firmicutes; c__Clostridia; o__Clostridiales; f__; g__; s__	0.001 ± 0.001	0 ± 0	x	x	x
332865	k__Bacteria; p__Firmicutes; c__Clostridia; o__Clostridiales; f__; g__; s__	0 ± 0	0.001 ± 0.001	x	x	x
333426	k__Bacteria; p__Firmicutes; c__Clostridia; o__Clostridiales; f__; g__; s__	0 ± 0	0.001 ± 0.001	x	x	x
340139	k__Bacteria; p__Firmicutes; c__Clostridia; o__Clostridiales; f__; g__; s__	0 ± 0	0.001 ± 0.001	x	x	x
341343	k__Bacteria; p__Firmicutes; c__Clostridia; o__Clostridiales; f__; g__; s__	0.001 ± 0.001	0 ± 0	x	x	x
344198	k__Bacteria; p__Firmicutes; c__Clostridia; o__Clostridiales; f__; g__; s__	0 ± 0	0.001 ± 0.001	x	x	x
352207	k__Bacteria; p__Firmicutes; c__Clostridia; o__Clostridiales; f__; g__; s__	0.001 ± 0.001	0 ± 0	x	x	x
352965	k__Bacteria; p__Firmicutes; c__Clostridia; o__Clostridiales; f__; g__; s__	0 ± 0	0.001 ± 0.001	x	x	x
355187	k__Bacteria; p__Firmicutes; c__Clostridia; o__Clostridiales; f__; g__; s__	0.001 ± 0.001	0 ± 0	x	x	x
355940	k__Bacteria; p__Firmicutes; c__Clostridia; o__Clostridiales; f__; g__; s__	0.001 ± 0.001	0 ± 0	x	x	x
356657	k__Bacteria; p__Firmicutes; c__Clostridia; o__Clostridiales; f__; g__; s__	0 ± 0	0.001 ± 0.001	x	x	x
385545	k__Bacteria; p__Firmicutes; c__Clostridia; o__Clostridiales; f__; g__; s__	0.001 ± 0.001	0 ± 0	x	x	x
565357	k__Bacteria; p__Firmicutes; c__Clostridia; o__Clostridiales; f__; g__; s__	0 ± 0	0.001 ± 0.001	x	x	x
569818	k__Bacteria; p__Firmicutes; c__Clostridia; o__Clostridiales; f__; g__; s__	0 ± 0	0.001 ± 0.001	x	x	x
826541	k__Bacteria; p__Firmicutes; c__Clostridia; o__Clostridiales; f__; g__; s__	0.001 ± 0.001	0 ± 0	x	x	x
833816	k__Bacteria; p__Firmicutes; c__Clostridia; o__Clostridiales; f__; g__; s__	0.001 ± 0.001	0 ± 0	x	x	x
835456	k__Bacteria; p__Firmicutes; c__Clostridia; o__Clostridiales; f__; g__; s__	0.001 ± 0.001	0 ± 0	x	x	x
2714942	k__Bacteria; p__Firmicutes; c__Clostridia; o__Clostridiales; f__; g__; s__	0 ± 0	0.001 ± 0.001	x	x	x
2901240	k__Bacteria; p__Firmicutes; c__Clostridia; o__Clostridiales; f__; g__; s__	0.001 ± 0.001	0 ± 0	x	x	x
4217959	k__Bacteria; p__Firmicutes; c__Clostridia; o__Clostridiales; f__; g__; s__	0 ± 0	0.001 ± 0.001	x	x	x
184470	k__Bacteria; p__Firmicutes; c__Clostridia; o__Clostridiales; f__; g__; s__	0.008 ± 0.006	0.003 ± 0.002	x	x	x
330118	k__Bacteria; p__Firmicutes; c__Clostridia; o__Clostridiales; f__; g__; s__	0.001 ± 0.001	0.004 ± 0.003	x	x	x
344256	k__Bacteria; p__Firmicutes; c__Clostridia; o__Clostridiales; f__; g__; s__	0.003 ± 0.002	0.006 ± 0.004	x	x	x
277442	k__Bacteria; p__Firmicutes; c__Clostridia; o__Clostridiales; f__; g__; s__	0.006 ± 0.002	0.01 ± 0.004	x	x	x
227788	k__Bacteria; p__Firmicutes; c__Clostridia; o__Clostridiales; f__; g__; s__	0.398 ± 0.254	0.196 ± 0.103	x	x	x
352222	k__Bacteria; p__Firmicutes; c__Clostridia; o__Clostridiales; f__; g__; s__	0.019 ± 0.017	0.041 ± 0.025	x	x	x
51677	k__Bacteria; p__Firmicutes; c__Clostridia; o__Clostridiales; f__; g__; s__	0.076 ± 0.015	0.049 ± 0.035	x	x	x
231563	k__Bacteria; p__Firmicutes; c__Clostridia; o__Clostridiales; f__; g__; s__	0.023 ± 0.014	0.011 ± 0.008	x	x	x
180584	k__Bacteria; p__Firmicutes; c__Clostridia; o__Clostridiales; f__; g__; s__	0.001 ± 0.001	0.002 ± 0.001	x	x	x
194906	k__Bacteria; p__Firmicutes; c__Clostridia; o__Clostridiales; f__; g__; s__	0.002 ± 0.001	0.001 ± 0.001	x	x	x
269501	k__Bacteria; p__Firmicutes; c__Clostridia; o__Clostridiales; f__; g__; s__	0.002 ± 0.002	0.001 ± 0.001	x	x	x
276837	k__Bacteria; p__Firmicutes; c__Clostridia; o__Clostridiales; f__; g__; s__	0.001 ± 0.001	0.002 ± 0.002	x	x	x
320371	k__Bacteria; p__Firmicutes; c__Clostridia; o__Clostridiales; f__; g__; s__	0.001 ± 0.001	0.002 ± 0.002	x	x	x
344158	k__Bacteria; p__Firmicutes; c__Clostridia; o__Clostridiales; f__; g__; s__	0.001 ± 0.001	0.002 ± 0.001	x	x	x
346291	k__Bacteria; p__Firmicutes; c__Clostridia; o__Clostridiales; f__; g__; s__	0.002 ± 0.001	0.001 ± 0.001	x	x	x
561312	k__Bacteria; p__Firmicutes; c__Clostridia; o__Clostridiales; f__; g__; s__	0.001 ± 0.001	0.002 ± 0.001	x	x	x
829401	k__Bacteria; p__Firmicutes; c__Clostridia; o__Clostridiales; f__; g__; s__	0.002 ± 0.001	0.001 ± 0.001	x	x	x
356590	k__Bacteria; p__Firmicutes; c__Clostridia; o__Clostridiales; f__; g__; s__	0.401 ± 0.233	0.197 ± 0.19	x	x	x
351309	k__Bacteria; p__Firmicutes; c__Clostridia; o__Clostridiales; f__; g__; s__	0.014 ± 0.011	0.007 ± 0.006	x	x	x
173245	k__Bacteria; p__Firmicutes; c__Clostridia; o__Clostridiales; f__; g__; s__	0.005 ± 0.002	0.003 ± 0.003	x	x	x
274318	k__Bacteria; p__Firmicutes; c__Clostridia; o__Clostridiales; f__; g__; s__	0.003 ± 0.001	0.002 ± 0.001	x	x	x
400443	k__Bacteria; p__Firmicutes; c__Clostridia; o__Clostridiales; f__; g__; s__	0.005 ± 0.004	0.003 ± 0.003	x	x	x
260756	k__Bacteria; p__Firmicutes; c__Clostridia; o__Clostridiales; f__; g__; s__	0.002 ± 0.002	0.001 ± 0.001	x	x	x
318231	k__Bacteria; p__Firmicutes; c__Clostridia; o__Clostridiales; f__; g__; s__	0.002 ± 0.002	0.001 ± 0.001	x	x	x
331786	k__Bacteria; p__Firmicutes; c__Clostridia; o__Clostridiales; f__; g__; s__	0.002 ± 0.002	0.001 ± 0.001	x	x	x
579750	k__Bacteria; p__Firmicutes; c__Clostridia; o__Clostridiales; f__; g__; s__	0.005 ± 0.003	0.003 ± 0.003	x	x	x
352171	k__Bacteria; p__Firmicutes; c__Clostridia; o__Clostridiales; f__; g__; s__	0.002 ± 0.002	0.004 ± 0.003	x	x	x
4432238	k__Bacteria; p__Firmicutes; c__Clostridia; o__Clostridiales; f__; g__; s__	0.025 ± 0.016	0.017 ± 0.007	x	x	x
176030	k__Bacteria; p__Firmicutes; c__Clostridia; o__Clostridiales; f__; g__; s__	0.003 ± 0.001	0.002 ± 0.001	x	x	x
346570	k__Bacteria; p__Firmicutes; c__Clostridia; o__Clostridiales; f__; g__; s__	0.002 ± 0.002	0.004 ± 0.004	x	x	x
4407190	k__Bacteria; p__Firmicutes; c__Clostridia; o__Clostridiales; f__; g__; s__	0.003 ± 0.001	0.002 ± 0.002	x	x	x
262247	k__Bacteria; p__Firmicutes; c__Clostridia; o__Clostridiales; f__; g__; s__	0.05 ± 0.036	0.027 ± 0.027	x	x	x
351405	k__Bacteria; p__Firmicutes; c__Clostridia; o__Clostridiales; f__; g__; s__	0.004 ± 0.002	0.003 ± 0.003	x	x	x
357471	k__Bacteria; p__Firmicutes; c__Clostridia; o__Clostridiales; f__; g__; s__	0.004 ± 0.004	0.006 ± 0.004	x	x	x
637934	k__Bacteria; p__Firmicutes; c__Clostridia; o__Clostridiales; f__; g__; s__	0.007 ± 0.002	0.01 ± 0.006	x	x	x
258957	k__Bacteria; p__Firmicutes; c__Clostridia; o__Clostridiales; f__; g__; s__	0.011 ± 0.003	0.009 ± 0.005	x	x	x
320490	k__Bacteria; p__Firmicutes; c__Clostridia; o__Clostridiales; f__; g__; s__	0.017 ± 0.01	0.011 ± 0.011	x	x	x
261574	k__Bacteria; p__Firmicutes; c__Clostridia; o__Clostridiales; f__; g__; s__	0.005 ± 0.002	0.004 ± 0.002	x	x	x
376516	k__Bacteria; p__Firmicutes; c__Clostridia; o__Clostridiales; f__; g__; s__	0.006 ± 0.003	0.005 ± 0.004	x	x	x
799034	k__Bacteria; p__Firmicutes; c__Clostridia; o__Clostridiales; f__; g__; s__	0.003 ± 0.001	0.003 ± 0.002	x	x	x
4134150	k__Bacteria; p__Firmicutes; c__Clostridia; o__Clostridiales; f__; g__; s__	0.006 ± 0.005	0.004 ± 0.004	x	x	x
568952	k__Bacteria; p__Firmicutes; c__Clostridia; o__Clostridiales; f__; g__; s__	0.005 ± 0.003	0.004 ± 0.003	x	x	x
340600	k__Bacteria; p__Firmicutes; c__Clostridia; o__Clostridiales; f__; g__; s__	0.004 ± 0.003	0.005 ± 0.003	x	x	x
196709	k__Bacteria; p__Firmicutes; c__Clostridia; o__Clostridiales; f__; g__; s__	0.017 ± 0.008	0.02 ± 0.009	x	x	x
337470	k__Bacteria; p__Firmicutes; c__Clostridia; o__Clostridiales; f__; g__; s__	0.006 ± 0.004	0.005 ± 0.003	x	x	x
227967	k__Bacteria; p__Firmicutes; c__Clostridia; o__Clostridiales; f__; g__; s__	0.033 ± 0.008	0.031 ± 0.017	x	x	x
697874	k__Bacteria; p__Firmicutes; c__Clostridia; o__Clostridiales; f__; g__; s__	0.01 ± 0.005	0.01 ± 0.008	x	x	x
97286	k__Bacteria; p__Firmicutes; c__Clostridia; o__Clostridiales; f__; g__; s__	0 ± 0	0 ± 0	x	x	x
110660	k__Bacteria; p__Firmicutes; c__Clostridia; o__Clostridiales; f__; g__; s__	0.001 ± 0.001	0 ± 0	x	x	x
110924	k__Bacteria; p__Firmicutes; c__Clostridia; o__Clostridiales; f__; g__; s__	0 ± 0	0 ± 0	x	x	x
113654	k__Bacteria; p__Firmicutes; c__Clostridia; o__Clostridiales; f__; g__; s__	0.001 ± 0.001	0 ± 0	x	x	x
138338	k__Bacteria; p__Firmicutes; c__Clostridia; o__Clostridiales; f__; g__; s__	0 ± 0	0 ± 0	x	x	x
153187	k__Bacteria; p__Firmicutes; c__Clostridia; o__Clostridiales; f__; g__; s__	0 ± 0	0 ± 0	x	x	x
157121	k__Bacteria; p__Firmicutes; c__Clostridia; o__Clostridiales; f__; g__; s__	0.001 ± 0.001	0 ± 0	x	x	x
157154	k__Bacteria; p__Firmicutes; c__Clostridia; o__Clostridiales; f__; g__; s__	0 ± 0	0 ± 0	x	x	x
158399	k__Bacteria; p__Firmicutes; c__Clostridia; o__Clostridiales; f__; g__; s__	0 ± 0	0 ± 0	x	x	x
158591	k__Bacteria; p__Firmicutes; c__Clostridia; o__Clostridiales; f__; g__; s__	0 ± 0	0.001 ± 0.001	x	x	x
159007	k__Bacteria; p__Firmicutes; c__Clostridia; o__Clostridiales; f__; g__; s__	0 ± 0	0 ± 0	x	x	x
161277	k__Bacteria; p__Firmicutes; c__Clostridia; o__Clostridiales; f__; g__; s__	0 ± 0	0 ± 0	x	x	x
163997	k__Bacteria; p__Firmicutes; c__Clostridia; o__Clostridiales; f__; g__; s__	0.001 ± 0.001	0 ± 0	x	x	x
164788	k__Bacteria; p__Firmicutes; c__Clostridia; o__Clostridiales; f__; g__; s__	0 ± 0	0 ± 0	x	x	x
168383	k__Bacteria; p__Firmicutes; c__Clostridia; o__Clostridiales; f__; g__; s__	0.001 ± 0.001	0 ± 0	x	x	x
172705	k__Bacteria; p__Firmicutes; c__Clostridia; o__Clostridiales; f__; g__; s__	0 ± 0	0 ± 0	x	x	x
173218	k__Bacteria; p__Firmicutes; c__Clostridia; o__Clostridiales; f__; g__; s__	0 ± 0	0 ± 0	x	x	x
174260	k__Bacteria; p__Firmicutes; c__Clostridia; o__Clostridiales; f__; g__; s__	0 ± 0	0 ± 0	x	x	x
174320	k__Bacteria; p__Firmicutes; c__Clostridia; o__Clostridiales; f__; g__; s__	0 ± 0	0 ± 0	x	x	x
174959	k__Bacteria; p__Firmicutes; c__Clostridia; o__Clostridiales; f__; g__; s__	0.001 ± 0.001	0 ± 0	x	x	x
175078	k__Bacteria; p__Firmicutes; c__Clostridia; o__Clostridiales; f__; g__; s__	0 ± 0	0.001 ± 0.001	x	x	x
175267	k__Bacteria; p__Firmicutes; c__Clostridia; o__Clostridiales; f__; g__; s__	0 ± 0	0 ± 0	x	x	x
175972	k__Bacteria; p__Firmicutes; c__Clostridia; o__Clostridiales; f__; g__; s__	0 ± 0	0 ± 0	x	x	x
176172	k__Bacteria; p__Firmicutes; c__Clostridia; o__Clostridiales; f__; g__; s__	0.001 ± 0.001	0 ± 0	x	x	x
176853	k__Bacteria; p__Firmicutes; c__Clostridia; o__Clostridiales; f__; g__; s__	0 ± 0	0 ± 0	x	x	x
176952	k__Bacteria; p__Firmicutes; c__Clostridia; o__Clostridiales; f__; g__; s__	0.001 ± 0.001	0 ± 0	x	x	x
176955	k__Bacteria; p__Firmicutes; c__Clostridia; o__Clostridiales; f__; g__; s__	0 ± 0	0 ± 0	x	x	x
176986	k__Bacteria; p__Firmicutes; c__Clostridia; o__Clostridiales; f__; g__; s__	0 ± 0	0 ± 0	x	x	x
177802	k__Bacteria; p__Firmicutes; c__Clostridia; o__Clostridiales; f__; g__; s__	0.001 ± 0.001	0.001 ± 0.001	x	x	x
178490	k__Bacteria; p__Firmicutes; c__Clostridia; o__Clostridiales; f__; g__; s__	0 ± 0	0.001 ± 0.001	x	x	x
178556	k__Bacteria; p__Firmicutes; c__Clostridia; o__Clostridiales; f__; g__; s__	0 ± 0	0 ± 0	x	x	x
178926	k__Bacteria; p__Firmicutes; c__Clostridia; o__Clostridiales; f__; g__; s__	0 ± 0	0 ± 0	x	x	x
179059	k__Bacteria; p__Firmicutes; c__Clostridia; o__Clostridiales; f__; g__; s__	0.001 ± 0.001	0 ± 0	x	x	x
179949	k__Bacteria; p__Firmicutes; c__Clostridia; o__Clostridiales; f__; g__; s__	0.001 ± 0.001	0 ± 0	x	x	x
180105	k__Bacteria; p__Firmicutes; c__Clostridia; o__Clostridiales; f__; g__; s__	0 ± 0	0 ± 0	x	x	x
180362	k__Bacteria; p__Firmicutes; c__Clostridia; o__Clostridiales; f__; g__; s__	0.001 ± 0.001	0 ± 0	x	x	x
180725	k__Bacteria; p__Firmicutes; c__Clostridia; o__Clostridiales; f__; g__; s__	0.001 ± 0.001	0 ± 0	x	x	x
180805	k__Bacteria; p__Firmicutes; c__Clostridia; o__Clostridiales; f__; g__; s__	0 ± 0	0.001 ± 0.001	x	x	x
180944	k__Bacteria; p__Firmicutes; c__Clostridia; o__Clostridiales; f__; g__; s__	0.001 ± 0.001	0 ± 0	x	x	x
181091	k__Bacteria; p__Firmicutes; c__Clostridia; o__Clostridiales; f__; g__; s__	0 ± 0	0.001 ± 0.001	x	x	x
181267	k__Bacteria; p__Firmicutes; c__Clostridia; o__Clostridiales; f__; g__; s__	0 ± 0	0 ± 0	x	x	x
182016	k__Bacteria; p__Firmicutes; c__Clostridia; o__Clostridiales; f__; g__; s__	0 ± 0	0.001 ± 0.001	x	x	x
182470	k__Bacteria; p__Firmicutes; c__Clostridia; o__Clostridiales; f__; g__; s__	0.001 ± 0.001	0 ± 0	x	x	x
182735	k__Bacteria; p__Firmicutes; c__Clostridia; o__Clostridiales; f__; g__; s__	0 ± 0	0 ± 0	x	x	x
183231	k__Bacteria; p__Firmicutes; c__Clostridia; o__Clostridiales; f__; g__; s__	0.001 ± 0.001	0 ± 0	x	x	x
183431	k__Bacteria; p__Firmicutes; c__Clostridia; o__Clostridiales; f__; g__; s__	0.001 ± 0.001	0 ± 0	x	x	x
183606	k__Bacteria; p__Firmicutes; c__Clostridia; o__Clostridiales; f__; g__; s__	0.001 ± 0.001	0 ± 0	x	x	x
183682	k__Bacteria; p__Firmicutes; c__Clostridia; o__Clostridiales; f__; g__; s__	0.001 ± 0.001	0 ± 0	x	x	x
183832	k__Bacteria; p__Firmicutes; c__Clostridia; o__Clostridiales; f__; g__; s__	0.001 ± 0.001	0 ± 0	x	x	x
183907	k__Bacteria; p__Firmicutes; c__Clostridia; o__Clostridiales; f__; g__; s__	0.002 ± 0.002	0.002 ± 0.002	x	x	x
184122	k__Bacteria; p__Firmicutes; c__Clostridia; o__Clostridiales; f__; g__; s__	0 ± 0	0 ± 0	x	x	x
184184	k__Bacteria; p__Firmicutes; c__Clostridia; o__Clostridiales; f__; g__; s__	0 ± 0	0 ± 0	x	x	x
184259	k__Bacteria; p__Firmicutes; c__Clostridia; o__Clostridiales; f__; g__; s__	0.001 ± 0.001	0 ± 0	x	x	x
184363	k__Bacteria; p__Firmicutes; c__Clostridia; o__Clostridiales; f__; g__; s__	0 ± 0	0 ± 0	x	x	x
185126	k__Bacteria; p__Firmicutes; c__Clostridia; o__Clostridiales; f__; g__; s__	0 ± 0	0 ± 0	x	x	x
185177	k__Bacteria; p__Firmicutes; c__Clostridia; o__Clostridiales; f__; g__; s__	0 ± 0	0 ± 0	x	x	x
185201	k__Bacteria; p__Firmicutes; c__Clostridia; o__Clostridiales; f__; g__; s__	0.001 ± 0.001	0.001 ± 0.001	x	x	x
185552	k__Bacteria; p__Firmicutes; c__Clostridia; o__Clostridiales; f__; g__; s__	0 ± 0	0.001 ± 0.001	x	x	x
185767	k__Bacteria; p__Firmicutes; c__Clostridia; o__Clostridiales; f__; g__; s__	0 ± 0	0 ± 0	x	x	x
185989	k__Bacteria; p__Firmicutes; c__Clostridia; o__Clostridiales; f__; g__; s__	0 ± 0	0 ± 0	x	x	x
186464	k__Bacteria; p__Firmicutes; c__Clostridia; o__Clostridiales; f__; g__; s__	0 ± 0	0.001 ± 0.001	x	x	x
186499	k__Bacteria; p__Firmicutes; c__Clostridia; o__Clostridiales; f__; g__; s__	0.001 ± 0.001	0.001 ± 0.001	x	x	x
186602	k__Bacteria; p__Firmicutes; c__Clostridia; o__Clostridiales; f__; g__; s__	0 ± 0	0.001 ± 0.001	x	x	x
186760	k__Bacteria; p__Firmicutes; c__Clostridia; o__Clostridiales; f__; g__; s__	0 ± 0	0 ± 0	x	x	x
187222	k__Bacteria; p__Firmicutes; c__Clostridia; o__Clostridiales; f__; g__; s__	0.001 ± 0.001	0.001 ± 0.001	x	x	x
187350	k__Bacteria; p__Firmicutes; c__Clostridia; o__Clostridiales; f__; g__; s__	0 ± 0	0 ± 0	x	x	x
187359	k__Bacteria; p__Firmicutes; c__Clostridia; o__Clostridiales; f__; g__; s__	0.001 ± 0.001	0 ± 0	x	x	x
187535	k__Bacteria; p__Firmicutes; c__Clostridia; o__Clostridiales; f__; g__; s__	0.001 ± 0.001	0 ± 0	x	x	x
187768	k__Bacteria; p__Firmicutes; c__Clostridia; o__Clostridiales; f__; g__; s__	0 ± 0	0 ± 0	x	x	x
188355	k__Bacteria; p__Firmicutes; c__Clostridia; o__Clostridiales; f__; g__; s__	0 ± 0	0.001 ± 0.001	x	x	x
188536	k__Bacteria; p__Firmicutes; c__Clostridia; o__Clostridiales; f__; g__; s__	0.001 ± 0.001	0 ± 0	x	x	x
188785	k__Bacteria; p__Firmicutes; c__Clostridia; o__Clostridiales; f__; g__; s__	0 ± 0	0 ± 0	x	x	x
188878	k__Bacteria; p__Firmicutes; c__Clostridia; o__Clostridiales; f__; g__; s__	0.001 ± 0.001	0 ± 0	x	x	x
189024	k__Bacteria; p__Firmicutes; c__Clostridia; o__Clostridiales; f__; g__; s__	0.001 ± 0.001	0 ± 0	x	x	x
189181	k__Bacteria; p__Firmicutes; c__Clostridia; o__Clostridiales; f__; g__; s__	0 ± 0	0 ± 0	x	x	x
189190	k__Bacteria; p__Firmicutes; c__Clostridia; o__Clostridiales; f__; g__; s__	0.001 ± 0.001	0 ± 0	x	x	x
189362	k__Bacteria; p__Firmicutes; c__Clostridia; o__Clostridiales; f__; g__; s__	0.001 ± 0.001	0 ± 0	x	x	x
189392	k__Bacteria; p__Firmicutes; c__Clostridia; o__Clostridiales; f__; g__; s__	0 ± 0	0 ± 0	x	x	x
189666	k__Bacteria; p__Firmicutes; c__Clostridia; o__Clostridiales; f__; g__; s__	0.001 ± 0.001	0 ± 0	x	x	x
189757	k__Bacteria; p__Firmicutes; c__Clostridia; o__Clostridiales; f__; g__; s__	0 ± 0	0.001 ± 0.001	x	x	x
189789	k__Bacteria; p__Firmicutes; c__Clostridia; o__Clostridiales; f__; g__; s__	0 ± 0	0 ± 0	x	x	x
189907	k__Bacteria; p__Firmicutes; c__Clostridia; o__Clostridiales; f__; g__; s__	0 ± 0	0 ± 0	x	x	x
190047	k__Bacteria; p__Firmicutes; c__Clostridia; o__Clostridiales; f__; g__; s__	0.001 ± 0.001	0 ± 0	x	x	x
190084	k__Bacteria; p__Firmicutes; c__Clostridia; o__Clostridiales; f__; g__; s__	0 ± 0	0 ± 0	x	x	x
190116	k__Bacteria; p__Firmicutes; c__Clostridia; o__Clostridiales; f__; g__; s__	0 ± 0	0 ± 0	x	x	x
190425	k__Bacteria; p__Firmicutes; c__Clostridia; o__Clostridiales; f__; g__; s__	0 ± 0	0 ± 0	x	x	x
190460	k__Bacteria; p__Firmicutes; c__Clostridia; o__Clostridiales; f__; g__; s__	0 ± 0	0 ± 0	x	x	x
190483	k__Bacteria; p__Firmicutes; c__Clostridia; o__Clostridiales; f__; g__; s__	0.001 ± 0.001	0 ± 0	x	x	x
190652	k__Bacteria; p__Firmicutes; c__Clostridia; o__Clostridiales; f__; g__; s__	0 ± 0	0.001 ± 0.001	x	x	x
190669	k__Bacteria; p__Firmicutes; c__Clostridia; o__Clostridiales; f__; g__; s__	0 ± 0	0.001 ± 0.001	x	x	x
191109	k__Bacteria; p__Firmicutes; c__Clostridia; o__Clostridiales; f__; g__; s__	0.001 ± 0.001	0 ± 0	x	x	x
191325	k__Bacteria; p__Firmicutes; c__Clostridia; o__Clostridiales; f__; g__; s__	0.001 ± 0.001	0 ± 0	x	x	x
191602	k__Bacteria; p__Firmicutes; c__Clostridia; o__Clostridiales; f__; g__; s__	0.001 ± 0.001	0.001 ± 0.001	x	x	x
191811	k__Bacteria; p__Firmicutes; c__Clostridia; o__Clostridiales; f__; g__; s__	0 ± 0	0 ± 0	x	x	x
191822	k__Bacteria; p__Firmicutes; c__Clostridia; o__Clostridiales; f__; g__; s__	0 ± 0	0 ± 0	x	x	x
191897	k__Bacteria; p__Firmicutes; c__Clostridia; o__Clostridiales; f__; g__; s__	0.001 ± 0.001	0 ± 0	x	x	x
192585	k__Bacteria; p__Firmicutes; c__Clostridia; o__Clostridiales; f__; g__; s__	0 ± 0	0 ± 0	x	x	x
192673	k__Bacteria; p__Firmicutes; c__Clostridia; o__Clostridiales; f__; g__; s__	0.001 ± 0.001	0 ± 0	x	x	x
192701	k__Bacteria; p__Firmicutes; c__Clostridia; o__Clostridiales; f__; g__; s__	0 ± 0	0 ± 0	x	x	x
192941	k__Bacteria; p__Firmicutes; c__Clostridia; o__Clostridiales; f__; g__; s__	0 ± 0	0 ± 0	x	x	x
193084	k__Bacteria; p__Firmicutes; c__Clostridia; o__Clostridiales; f__; g__; s__	0 ± 0	0 ± 0	x	x	x
193103	k__Bacteria; p__Firmicutes; c__Clostridia; o__Clostridiales; f__; g__; s__	0.001 ± 0.001	0 ± 0	x	x	x
193620	k__Bacteria; p__Firmicutes; c__Clostridia; o__Clostridiales; f__; g__; s__	0 ± 0	0 ± 0	x	x	x
193756	k__Bacteria; p__Firmicutes; c__Clostridia; o__Clostridiales; f__; g__; s__	0 ± 0	0 ± 0	x	x	x
194662	k__Bacteria; p__Firmicutes; c__Clostridia; o__Clostridiales; f__; g__; s__	0 ± 0	0.001 ± 0.001	x	x	x
195325	k__Bacteria; p__Firmicutes; c__Clostridia; o__Clostridiales; f__; g__; s__	0 ± 0	0 ± 0	x	x	x
195445	k__Bacteria; p__Firmicutes; c__Clostridia; o__Clostridiales; f__; g__; s__	0 ± 0	0.001 ± 0.001	x	x	x
195622	k__Bacteria; p__Firmicutes; c__Clostridia; o__Clostridiales; f__; g__; s__	0.001 ± 0.001	0 ± 0	x	x	x
195934	k__Bacteria; p__Firmicutes; c__Clostridia; o__Clostridiales; f__; g__; s__	0 ± 0	0 ± 0	x	x	x
196390	k__Bacteria; p__Firmicutes; c__Clostridia; o__Clostridiales; f__; g__; s__	0 ± 0	0 ± 0	x	x	x
196491	k__Bacteria; p__Firmicutes; c__Clostridia; o__Clostridiales; f__; g__; s__	0.001 ± 0.001	0 ± 0	x	x	x
196770	k__Bacteria; p__Firmicutes; c__Clostridia; o__Clostridiales; f__; g__; s__	0.001 ± 0.001	0 ± 0	x	x	x
196856	k__Bacteria; p__Firmicutes; c__Clostridia; o__Clostridiales; f__; g__; s__	0 ± 0	0.001 ± 0.001	x	x	x
196962	k__Bacteria; p__Firmicutes; c__Clostridia; o__Clostridiales; f__; g__; s__	0.001 ± 0.001	0 ± 0	x	x	x
196965	k__Bacteria; p__Firmicutes; c__Clostridia; o__Clostridiales; f__; g__; s__	0 ± 0	0 ± 0	x	x	x
196974	k__Bacteria; p__Firmicutes; c__Clostridia; o__Clostridiales; f__; g__; s__	0 ± 0	0.001 ± 0.001	x	x	x
197291	k__Bacteria; p__Firmicutes; c__Clostridia; o__Clostridiales; f__; g__; s__	0.001 ± 0.001	0 ± 0	x	x	x
197568	k__Bacteria; p__Firmicutes; c__Clostridia; o__Clostridiales; f__; g__; s__	0 ± 0	0 ± 0	x	x	x
198045	k__Bacteria; p__Firmicutes; c__Clostridia; o__Clostridiales; f__; g__; s__	0 ± 0	0.001 ± 0.001	x	x	x
198200	k__Bacteria; p__Firmicutes; c__Clostridia; o__Clostridiales; f__; g__; s__	0 ± 0	0 ± 0	x	x	x
198537	k__Bacteria; p__Firmicutes; c__Clostridia; o__Clostridiales; f__; g__; s__	0.001 ± 0.001	0 ± 0	x	x	x
198575	k__Bacteria; p__Firmicutes; c__Clostridia; o__Clostridiales; f__; g__; s__	0.001 ± 0.001	0 ± 0	x	x	x
198770	k__Bacteria; p__Firmicutes; c__Clostridia; o__Clostridiales; f__; g__; s__	0.001 ± 0.001	0 ± 0	x	x	x
198998	k__Bacteria; p__Firmicutes; c__Clostridia; o__Clostridiales; f__; g__; s__	0 ± 0	0 ± 0	x	x	x
199391	k__Bacteria; p__Firmicutes; c__Clostridia; o__Clostridiales; f__; g__; s__	0.001 ± 0.001	0 ± 0	x	x	x
199599	k__Bacteria; p__Firmicutes; c__Clostridia; o__Clostridiales; f__; g__; s__	0 ± 0	0 ± 0	x	x	x
199731	k__Bacteria; p__Firmicutes; c__Clostridia; o__Clostridiales; f__; g__; s__	0.001 ± 0.001	0 ± 0	x	x	x
203700	k__Bacteria; p__Firmicutes; c__Clostridia; o__Clostridiales; f__; g__; s__	0 ± 0	0 ± 0	x	x	x
209990	k__Bacteria; p__Firmicutes; c__Clostridia; o__Clostridiales; f__; g__; s__	0.001 ± 0.001	0 ± 0	x	x	x
210218	k__Bacteria; p__Firmicutes; c__Clostridia; o__Clostridiales; f__; g__; s__	0.001 ± 0.001	0 ± 0	x	x	x
210867	k__Bacteria; p__Firmicutes; c__Clostridia; o__Clostridiales; f__; g__; s__	0 ± 0	0.001 ± 0.001	x	x	x
211234	k__Bacteria; p__Firmicutes; c__Clostridia; o__Clostridiales; f__; g__; s__	0.003 ± 0.001	0.003 ± 0.002	x	x	x
214471	k__Bacteria; p__Firmicutes; c__Clostridia; o__Clostridiales; f__; g__; s__	0 ± 0	0 ± 0	x	x	x
214684	k__Bacteria; p__Firmicutes; c__Clostridia; o__Clostridiales; f__; g__; s__	0 ± 0	0 ± 0	x	x	x
215750	k__Bacteria; p__Firmicutes; c__Clostridia; o__Clostridiales; f__; g__; s__	0 ± 0	0 ± 0	x	x	x
215918	k__Bacteria; p__Firmicutes; c__Clostridia; o__Clostridiales; f__; g__; s__	0 ± 0	0 ± 0	x	x	x
217139	k__Bacteria; p__Firmicutes; c__Clostridia; o__Clostridiales; f__; g__; s__	0 ± 0	0 ± 0	x	x	x
233415	k__Bacteria; p__Firmicutes; c__Clostridia; o__Clostridiales; f__; g__; s__	0.001 ± 0.001	0 ± 0	x	x	x
242046	k__Bacteria; p__Firmicutes; c__Clostridia; o__Clostridiales; f__; g__; s__	0.001 ± 0.001	0 ± 0	x	x	x
258812	k__Bacteria; p__Firmicutes; c__Clostridia; o__Clostridiales; f__; g__; s__	0 ± 0	0 ± 0	x	x	x
259110	k__Bacteria; p__Firmicutes; c__Clostridia; o__Clostridiales; f__; g__; s__	0 ± 0	0 ± 0	x	x	x
259594	k__Bacteria; p__Firmicutes; c__Clostridia; o__Clostridiales; f__; g__; s__	0 ± 0	0 ± 0	x	x	x
259820	k__Bacteria; p__Firmicutes; c__Clostridia; o__Clostridiales; f__; g__; s__	0.001 ± 0.001	0.001 ± 0.001	x	x	x
259866	k__Bacteria; p__Firmicutes; c__Clostridia; o__Clostridiales; f__; g__; s__	0 ± 0	0 ± 0	x	x	x
259916	k__Bacteria; p__Firmicutes; c__Clostridia; o__Clostridiales; f__; g__; s__	0.001 ± 0.001	0 ± 0	x	x	x
260140	k__Bacteria; p__Firmicutes; c__Clostridia; o__Clostridiales; f__; g__; s__	0 ± 0	0 ± 0	x	x	x
260156	k__Bacteria; p__Firmicutes; c__Clostridia; o__Clostridiales; f__; g__; s__	0.001 ± 0.001	0 ± 0	x	x	x
260233	k__Bacteria; p__Firmicutes; c__Clostridia; o__Clostridiales; f__; g__; s__	0 ± 0	0 ± 0	x	x	x
260653	k__Bacteria; p__Firmicutes; c__Clostridia; o__Clostridiales; f__; g__; s__	0 ± 0	0 ± 0	x	x	x
260679	k__Bacteria; p__Firmicutes; c__Clostridia; o__Clostridiales; f__; g__; s__	0 ± 0	0.001 ± 0.001	x	x	x
260705	k__Bacteria; p__Firmicutes; c__Clostridia; o__Clostridiales; f__; g__; s__	0 ± 0	0.001 ± 0.001	x	x	x
260890	k__Bacteria; p__Firmicutes; c__Clostridia; o__Clostridiales; f__; g__; s__	0.001 ± 0.001	0 ± 0	x	x	x
260914	k__Bacteria; p__Firmicutes; c__Clostridia; o__Clostridiales; f__; g__; s__	0 ± 0	0 ± 0	x	x	x
261243	k__Bacteria; p__Firmicutes; c__Clostridia; o__Clostridiales; f__; g__; s__	0 ± 0	0.001 ± 0.001	x	x	x
261261	k__Bacteria; p__Firmicutes; c__Clostridia; o__Clostridiales; f__; g__; s__	0 ± 0	0 ± 0	x	x	x
261315	k__Bacteria; p__Firmicutes; c__Clostridia; o__Clostridiales; f__; g__; s__	0 ± 0	0 ± 0	x	x	x
261382	k__Bacteria; p__Firmicutes; c__Clostridia; o__Clostridiales; f__; g__; s__	0 ± 0	0 ± 0	x	x	x
262119	k__Bacteria; p__Firmicutes; c__Clostridia; o__Clostridiales; f__; g__; s__	0 ± 0	0 ± 0	x	x	x
262416	k__Bacteria; p__Firmicutes; c__Clostridia; o__Clostridiales; f__; g__; s__	0.001 ± 0.001	0 ± 0	x	x	x
262634	k__Bacteria; p__Firmicutes; c__Clostridia; o__Clostridiales; f__; g__; s__	0 ± 0	0 ± 0	x	x	x
263102	k__Bacteria; p__Firmicutes; c__Clostridia; o__Clostridiales; f__; g__; s__	0 ± 0	0 ± 0	x	x	x
263155	k__Bacteria; p__Firmicutes; c__Clostridia; o__Clostridiales; f__; g__; s__	0.001 ± 0.001	0 ± 0	x	x	x
263402	k__Bacteria; p__Firmicutes; c__Clostridia; o__Clostridiales; f__; g__; s__	0.001 ± 0.001	0 ± 0	x	x	x
264055	k__Bacteria; p__Firmicutes; c__Clostridia; o__Clostridiales; f__; g__; s__	0 ± 0	0 ± 0	x	x	x
264134	k__Bacteria; p__Firmicutes; c__Clostridia; o__Clostridiales; f__; g__; s__	0 ± 0	0 ± 0	x	x	x
264225	k__Bacteria; p__Firmicutes; c__Clostridia; o__Clostridiales; f__; g__; s__	0 ± 0	0 ± 0	x	x	x
264294	k__Bacteria; p__Firmicutes; c__Clostridia; o__Clostridiales; f__; g__; s__	0 ± 0	0 ± 0	x	x	x
264461	k__Bacteria; p__Firmicutes; c__Clostridia; o__Clostridiales; f__; g__; s__	0.001 ± 0.001	0.001 ± 0.001	x	x	x
264684	k__Bacteria; p__Firmicutes; c__Clostridia; o__Clostridiales; f__; g__; s__	0 ± 0	0 ± 0	x	x	x
264760	k__Bacteria; p__Firmicutes; c__Clostridia; o__Clostridiales; f__; g__; s__	0.001 ± 0.001	0 ± 0	x	x	x
264823	k__Bacteria; p__Firmicutes; c__Clostridia; o__Clostridiales; f__; g__; s__	0 ± 0	0 ± 0	x	x	x
264844	k__Bacteria; p__Firmicutes; c__Clostridia; o__Clostridiales; f__; g__; s__	0 ± 0	0.001 ± 0.001	x	x	x
264846	k__Bacteria; p__Firmicutes; c__Clostridia; o__Clostridiales; f__; g__; s__	0.001 ± 0.001	0 ± 0	x	x	x
264974	k__Bacteria; p__Firmicutes; c__Clostridia; o__Clostridiales; f__; g__; s__	0 ± 0	0 ± 0	x	x	x
265030	k__Bacteria; p__Firmicutes; c__Clostridia; o__Clostridiales; f__; g__; s__	0.002 ± 0.001	0.002 ± 0.001	x	x	x
265063	k__Bacteria; p__Firmicutes; c__Clostridia; o__Clostridiales; f__; g__; s__	0.001 ± 0.001	0 ± 0	x	x	x
265367	k__Bacteria; p__Firmicutes; c__Clostridia; o__Clostridiales; f__; g__; s__	0 ± 0	0 ± 0	x	x	x
265706	k__Bacteria; p__Firmicutes; c__Clostridia; o__Clostridiales; f__; g__; s__	0.001 ± 0.001	0 ± 0	x	x	x
265730	k__Bacteria; p__Firmicutes; c__Clostridia; o__Clostridiales; f__; g__; s__	0 ± 0	0 ± 0	x	x	x
266091	k__Bacteria; p__Firmicutes; c__Clostridia; o__Clostridiales; f__; g__; s__	0 ± 0	0 ± 0	x	x	x
266203	k__Bacteria; p__Firmicutes; c__Clostridia; o__Clostridiales; f__; g__; s__	0.001 ± 0.001	0 ± 0	x	x	x
266343	k__Bacteria; p__Firmicutes; c__Clostridia; o__Clostridiales; f__; g__; s__	0 ± 0	0 ± 0	x	x	x
266411	k__Bacteria; p__Firmicutes; c__Clostridia; o__Clostridiales; f__; g__; s__	0 ± 0	0 ± 0	x	x	x
266587	k__Bacteria; p__Firmicutes; c__Clostridia; o__Clostridiales; f__; g__; s__	0 ± 0	0 ± 0	x	x	x
266595	k__Bacteria; p__Firmicutes; c__Clostridia; o__Clostridiales; f__; g__; s__	0.001 ± 0.001	0 ± 0	x	x	x
266676	k__Bacteria; p__Firmicutes; c__Clostridia; o__Clostridiales; f__; g__; s__	0 ± 0	0 ± 0	x	x	x
266862	k__Bacteria; p__Firmicutes; c__Clostridia; o__Clostridiales; f__; g__; s__	0 ± 0	0 ± 0	x	x	x
267110	k__Bacteria; p__Firmicutes; c__Clostridia; o__Clostridiales; f__; g__; s__	0 ± 0	0 ± 0	x	x	x
267124	k__Bacteria; p__Firmicutes; c__Clostridia; o__Clostridiales; f__; g__; s__	0 ± 0	0 ± 0	x	x	x
267470	k__Bacteria; p__Firmicutes; c__Clostridia; o__Clostridiales; f__; g__; s__	0.001 ± 0.001	0 ± 0	x	x	x
267743	k__Bacteria; p__Firmicutes; c__Clostridia; o__Clostridiales; f__; g__; s__	0.001 ± 0.001	0 ± 0	x	x	x
267752	k__Bacteria; p__Firmicutes; c__Clostridia; o__Clostridiales; f__; g__; s__	0 ± 0	0 ± 0	x	x	x
267767	k__Bacteria; p__Firmicutes; c__Clostridia; o__Clostridiales; f__; g__; s__	0.001 ± 0.001	0 ± 0	x	x	x
267935	k__Bacteria; p__Firmicutes; c__Clostridia; o__Clostridiales; f__; g__; s__	0 ± 0	0 ± 0	x	x	x
267958	k__Bacteria; p__Firmicutes; c__Clostridia; o__Clostridiales; f__; g__; s__	0.001 ± 0.001	0.001 ± 0.001	x	x	x
268002	k__Bacteria; p__Firmicutes; c__Clostridia; o__Clostridiales; f__; g__; s__	0.001 ± 0.001	0 ± 0	x	x	x
268112	k__Bacteria; p__Firmicutes; c__Clostridia; o__Clostridiales; f__; g__; s__	0.001 ± 0.001	0 ± 0	x	x	x
268121	k__Bacteria; p__Firmicutes; c__Clostridia; o__Clostridiales; f__; g__; s__	0.001 ± 0.001	0 ± 0	x	x	x
268231	k__Bacteria; p__Firmicutes; c__Clostridia; o__Clostridiales; f__; g__; s__	0 ± 0	0 ± 0	x	x	x
268257	k__Bacteria; p__Firmicutes; c__Clostridia; o__Clostridiales; f__; g__; s__	0 ± 0	0 ± 0	x	x	x
268492	k__Bacteria; p__Firmicutes; c__Clostridia; o__Clostridiales; f__; g__; s__	0 ± 0	0 ± 0	x	x	x
269091	k__Bacteria; p__Firmicutes; c__Clostridia; o__Clostridiales; f__; g__; s__	0.001 ± 0.001	0.001 ± 0.001	x	x	x
269176	k__Bacteria; p__Firmicutes; c__Clostridia; o__Clostridiales; f__; g__; s__	0 ± 0	0.001 ± 0.001	x	x	x
269294	k__Bacteria; p__Firmicutes; c__Clostridia; o__Clostridiales; f__; g__; s__	0.001 ± 0.001	0 ± 0	x	x	x
269413	k__Bacteria; p__Firmicutes; c__Clostridia; o__Clostridiales; f__; g__; s__	0.001 ± 0.001	0 ± 0	x	x	x
269777	k__Bacteria; p__Firmicutes; c__Clostridia; o__Clostridiales; f__; g__; s__	0.001 ± 0.001	0 ± 0	x	x	x
269885	k__Bacteria; p__Firmicutes; c__Clostridia; o__Clostridiales; f__; g__; s__	0.001 ± 0.001	0.001 ± 0.001	x	x	x
269911	k__Bacteria; p__Firmicutes; c__Clostridia; o__Clostridiales; f__; g__; s__	0.001 ± 0.001	0 ± 0	x	x	x
269996	k__Bacteria; p__Firmicutes; c__Clostridia; o__Clostridiales; f__; g__; s__	0 ± 0	0 ± 0	x	x	x
270105	k__Bacteria; p__Firmicutes; c__Clostridia; o__Clostridiales; f__; g__; s__	0 ± 0	0 ± 0	x	x	x
270215	k__Bacteria; p__Firmicutes; c__Clostridia; o__Clostridiales; f__; g__; s__	0 ± 0	0 ± 0	x	x	x
270423	k__Bacteria; p__Firmicutes; c__Clostridia; o__Clostridiales; f__; g__; s__	0.001 ± 0.001	0 ± 0	x	x	x
270448	k__Bacteria; p__Firmicutes; c__Clostridia; o__Clostridiales; f__; g__; s__	0 ± 0	0 ± 0	x	x	x
270480	k__Bacteria; p__Firmicutes; c__Clostridia; o__Clostridiales; f__; g__; s__	0.001 ± 0.001	0 ± 0	x	x	x
270491	k__Bacteria; p__Firmicutes; c__Clostridia; o__Clostridiales; f__; g__; s__	0.001 ± 0.001	0 ± 0	x	x	x
270811	k__Bacteria; p__Firmicutes; c__Clostridia; o__Clostridiales; f__; g__; s__	0.001 ± 0.001	0 ± 0	x	x	x
270876	k__Bacteria; p__Firmicutes; c__Clostridia; o__Clostridiales; f__; g__; s__	0 ± 0	0 ± 0	x	x	x
271013	k__Bacteria; p__Firmicutes; c__Clostridia; o__Clostridiales; f__; g__; s__	0 ± 0	0 ± 0	x	x	x
271107	k__Bacteria; p__Firmicutes; c__Clostridia; o__Clostridiales; f__; g__; s__	0.001 ± 0.001	0.001 ± 0.001	x	x	x
271230	k__Bacteria; p__Firmicutes; c__Clostridia; o__Clostridiales; f__; g__; s__	0.001 ± 0.001	0 ± 0	x	x	x
271439	k__Bacteria; p__Firmicutes; c__Clostridia; o__Clostridiales; f__; g__; s__	0 ± 0	0.001 ± 0.001	x	x	x
271494	k__Bacteria; p__Firmicutes; c__Clostridia; o__Clostridiales; f__; g__; s__	0.001 ± 0.001	0.001 ± 0.001	x	x	x
271572	k__Bacteria; p__Firmicutes; c__Clostridia; o__Clostridiales; f__; g__; s__	0 ± 0	0 ± 0	x	x	x
271577	k__Bacteria; p__Firmicutes; c__Clostridia; o__Clostridiales; f__; g__; s__	0 ± 0	0 ± 0	x	x	x
271592	k__Bacteria; p__Firmicutes; c__Clostridia; o__Clostridiales; f__; g__; s__	0.001 ± 0.001	0 ± 0	x	x	x
271734	k__Bacteria; p__Firmicutes; c__Clostridia; o__Clostridiales; f__; g__; s__	0 ± 0	0 ± 0	x	x	x
271766	k__Bacteria; p__Firmicutes; c__Clostridia; o__Clostridiales; f__; g__; s__	0.001 ± 0.001	0 ± 0	x	x	x
271811	k__Bacteria; p__Firmicutes; c__Clostridia; o__Clostridiales; f__; g__; s__	0 ± 0	0 ± 0	x	x	x
272184	k__Bacteria; p__Firmicutes; c__Clostridia; o__Clostridiales; f__; g__; s__	0.001 ± 0.001	0.001 ± 0.001	x	x	x
272186	k__Bacteria; p__Firmicutes; c__Clostridia; o__Clostridiales; f__; g__; s__	0 ± 0	0 ± 0	x	x	x
272273	k__Bacteria; p__Firmicutes; c__Clostridia; o__Clostridiales; f__; g__; s__	0 ± 0	0.001 ± 0.001	x	x	x
272341	k__Bacteria; p__Firmicutes; c__Clostridia; o__Clostridiales; f__; g__; s__	0 ± 0	0 ± 0	x	x	x
272768	k__Bacteria; p__Firmicutes; c__Clostridia; o__Clostridiales; f__; g__; s__	0.001 ± 0.001	0.001 ± 0.001	x	x	x
273162	k__Bacteria; p__Firmicutes; c__Clostridia; o__Clostridiales; f__; g__; s__	0 ± 0	0 ± 0	x	x	x
273325	k__Bacteria; p__Firmicutes; c__Clostridia; o__Clostridiales; f__; g__; s__	0 ± 0	0 ± 0	x	x	x
273364	k__Bacteria; p__Firmicutes; c__Clostridia; o__Clostridiales; f__; g__; s__	0.001 ± 0.001	0 ± 0	x	x	x
273479	k__Bacteria; p__Firmicutes; c__Clostridia; o__Clostridiales; f__; g__; s__	0 ± 0	0 ± 0	x	x	x
273954	k__Bacteria; p__Firmicutes; c__Clostridia; o__Clostridiales; f__; g__; s__	0.001 ± 0.001	0 ± 0	x	x	x
274106	k__Bacteria; p__Firmicutes; c__Clostridia; o__Clostridiales; f__; g__; s__	0.001 ± 0.001	0 ± 0	x	x	x
274374	k__Bacteria; p__Firmicutes; c__Clostridia; o__Clostridiales; f__; g__; s__	0.001 ± 0.001	0 ± 0	x	x	x
274509	k__Bacteria; p__Firmicutes; c__Clostridia; o__Clostridiales; f__; g__; s__	0 ± 0	0.001 ± 0.001	x	x	x
274627	k__Bacteria; p__Firmicutes; c__Clostridia; o__Clostridiales; f__; g__; s__	0 ± 0	0 ± 0	x	x	x
274972	k__Bacteria; p__Firmicutes; c__Clostridia; o__Clostridiales; f__; g__; s__	0.001 ± 0.001	0 ± 0	x	x	x
275123	k__Bacteria; p__Firmicutes; c__Clostridia; o__Clostridiales; f__; g__; s__	0.001 ± 0.001	0.002 ± 0.001	x	x	x
275138	k__Bacteria; p__Firmicutes; c__Clostridia; o__Clostridiales; f__; g__; s__	0 ± 0	0 ± 0	x	x	x
275194	k__Bacteria; p__Firmicutes; c__Clostridia; o__Clostridiales; f__; g__; s__	0 ± 0	0 ± 0	x	x	x
275305	k__Bacteria; p__Firmicutes; c__Clostridia; o__Clostridiales; f__; g__; s__	0.001 ± 0.001	0 ± 0	x	x	x
275397	k__Bacteria; p__Firmicutes; c__Clostridia; o__Clostridiales; f__; g__; s__	0 ± 0	0 ± 0	x	x	x
275628	k__Bacteria; p__Firmicutes; c__Clostridia; o__Clostridiales; f__; g__; s__	0 ± 0	0 ± 0	x	x	x
275804	k__Bacteria; p__Firmicutes; c__Clostridia; o__Clostridiales; f__; g__; s__	0.001 ± 0.001	0.002 ± 0.002	x	x	x
275819	k__Bacteria; p__Firmicutes; c__Clostridia; o__Clostridiales; f__; g__; s__	0 ± 0	0.001 ± 0.001	x	x	x
275859	k__Bacteria; p__Firmicutes; c__Clostridia; o__Clostridiales; f__; g__; s__	0 ± 0	0 ± 0	x	x	x
275873	k__Bacteria; p__Firmicutes; c__Clostridia; o__Clostridiales; f__; g__; s__	0.001 ± 0.001	0.001 ± 0.001	x	x	x
276050	k__Bacteria; p__Firmicutes; c__Clostridia; o__Clostridiales; f__; g__; s__	0 ± 0	0 ± 0	x	x	x
276125	k__Bacteria; p__Firmicutes; c__Clostridia; o__Clostridiales; f__; g__; s__	0.001 ± 0.001	0 ± 0	x	x	x
276190	k__Bacteria; p__Firmicutes; c__Clostridia; o__Clostridiales; f__; g__; s__	0 ± 0	0.001 ± 0.001	x	x	x
276597	k__Bacteria; p__Firmicutes; c__Clostridia; o__Clostridiales; f__; g__; s__	0.001 ± 0.001	0 ± 0	x	x	x
276770	k__Bacteria; p__Firmicutes; c__Clostridia; o__Clostridiales; f__; g__; s__	0 ± 0	0.001 ± 0.001	x	x	x
276777	k__Bacteria; p__Firmicutes; c__Clostridia; o__Clostridiales; f__; g__; s__	0 ± 0	0 ± 0	x	x	x
276810	k__Bacteria; p__Firmicutes; c__Clostridia; o__Clostridiales; f__; g__; s__	0 ± 0	0 ± 0	x	x	x
277163	k__Bacteria; p__Firmicutes; c__Clostridia; o__Clostridiales; f__; g__; s__	0.001 ± 0.001	0 ± 0	x	x	x
277332	k__Bacteria; p__Firmicutes; c__Clostridia; o__Clostridiales; f__; g__; s__	0 ± 0	0 ± 0	x	x	x
277396	k__Bacteria; p__Firmicutes; c__Clostridia; o__Clostridiales; f__; g__; s__	0 ± 0	0 ± 0	x	x	x
277505	k__Bacteria; p__Firmicutes; c__Clostridia; o__Clostridiales; f__; g__; s__	0 ± 0	0 ± 0	x	x	x
277574	k__Bacteria; p__Firmicutes; c__Clostridia; o__Clostridiales; f__; g__; s__	0 ± 0	0 ± 0	x	x	x
278123	k__Bacteria; p__Firmicutes; c__Clostridia; o__Clostridiales; f__; g__; s__	0 ± 0	0 ± 0	x	x	x
279019	k__Bacteria; p__Firmicutes; c__Clostridia; o__Clostridiales; f__; g__; s__	0.001 ± 0.001	0 ± 0	x	x	x
279340	k__Bacteria; p__Firmicutes; c__Clostridia; o__Clostridiales; f__; g__; s__	0 ± 0	0 ± 0	x	x	x
288193	k__Bacteria; p__Firmicutes; c__Clostridia; o__Clostridiales; f__; g__; s__	0.001 ± 0.001	0 ± 0	x	x	x
289315	k__Bacteria; p__Firmicutes; c__Clostridia; o__Clostridiales; f__; g__; s__	0 ± 0	0.001 ± 0.001	x	x	x
290210	k__Bacteria; p__Firmicutes; c__Clostridia; o__Clostridiales; f__; g__; s__	0 ± 0	0 ± 0	x	x	x
291844	k__Bacteria; p__Firmicutes; c__Clostridia; o__Clostridiales; f__; g__; s__	0 ± 0	0 ± 0	x	x	x
295642	k__Bacteria; p__Firmicutes; c__Clostridia; o__Clostridiales; f__; g__; s__	0 ± 0	0 ± 0	x	x	x
297677	k__Bacteria; p__Firmicutes; c__Clostridia; o__Clostridiales; f__; g__; s__	0 ± 0	0 ± 0	x	x	x
298395	k__Bacteria; p__Firmicutes; c__Clostridia; o__Clostridiales; f__; g__; s__	0 ± 0	0 ± 0	x	x	x
300618	k__Bacteria; p__Firmicutes; c__Clostridia; o__Clostridiales; f__; g__; s__	0 ± 0	0 ± 0	x	x	x
301960	k__Bacteria; p__Firmicutes; c__Clostridia; o__Clostridiales; f__; g__; s__	0 ± 0	0 ± 0	x	x	x
305026	k__Bacteria; p__Firmicutes; c__Clostridia; o__Clostridiales; f__; g__; s__	0.001 ± 0.001	0 ± 0	x	x	x
307170	k__Bacteria; p__Firmicutes; c__Clostridia; o__Clostridiales; f__; g__; s__	0.001 ± 0.001	0 ± 0	x	x	x
307416	k__Bacteria; p__Firmicutes; c__Clostridia; o__Clostridiales; f__; g__; s__	0.001 ± 0.001	0 ± 0	x	x	x
308117	k__Bacteria; p__Firmicutes; c__Clostridia; o__Clostridiales; f__; g__; s__	0.001 ± 0.001	0.001 ± 0.001	x	x	x
308400	k__Bacteria; p__Firmicutes; c__Clostridia; o__Clostridiales; f__; g__; s__	0.001 ± 0.001	0 ± 0	x	x	x
309441	k__Bacteria; p__Firmicutes; c__Clostridia; o__Clostridiales; f__; g__; s__	0 ± 0	0 ± 0	x	x	x
309663	k__Bacteria; p__Firmicutes; c__Clostridia; o__Clostridiales; f__; g__; s__	0 ± 0	0 ± 0	x	x	x
309801	k__Bacteria; p__Firmicutes; c__Clostridia; o__Clostridiales; f__; g__; s__	0 ± 0	0 ± 0	x	x	x
310407	k__Bacteria; p__Firmicutes; c__Clostridia; o__Clostridiales; f__; g__; s__	0.001 ± 0.001	0.001 ± 0.001	x	x	x
310979	k__Bacteria; p__Firmicutes; c__Clostridia; o__Clostridiales; f__; g__; s__	0 ± 0	0.001 ± 0.001	x	x	x
311031	k__Bacteria; p__Firmicutes; c__Clostridia; o__Clostridiales; f__; g__; s__	0.001 ± 0.001	0 ± 0	x	x	x
311309	k__Bacteria; p__Firmicutes; c__Clostridia; o__Clostridiales; f__; g__; s__	0 ± 0	0 ± 0	x	x	x
311545	k__Bacteria; p__Firmicutes; c__Clostridia; o__Clostridiales; f__; g__; s__	0.001 ± 0.001	0.001 ± 0.001	x	x	x
312490	k__Bacteria; p__Firmicutes; c__Clostridia; o__Clostridiales; f__; g__; s__	0 ± 0	0 ± 0	x	x	x
313044	k__Bacteria; p__Firmicutes; c__Clostridia; o__Clostridiales; f__; g__; s__	0.001 ± 0.001	0 ± 0	x	x	x
313095	k__Bacteria; p__Firmicutes; c__Clostridia; o__Clostridiales; f__; g__; s__	0 ± 0	0 ± 0	x	x	x
313724	k__Bacteria; p__Firmicutes; c__Clostridia; o__Clostridiales; f__; g__; s__	0 ± 0	0.001 ± 0.001	x	x	x
314424	k__Bacteria; p__Firmicutes; c__Clostridia; o__Clostridiales; f__; g__; s__	0 ± 0	0.001 ± 0.001	x	x	x
315256	k__Bacteria; p__Firmicutes; c__Clostridia; o__Clostridiales; f__; g__; s__	0.001 ± 0.001	0.001 ± 0.001	x	x	x
316224	k__Bacteria; p__Firmicutes; c__Clostridia; o__Clostridiales; f__; g__; s__	0 ± 0	0 ± 0	x	x	x
316535	k__Bacteria; p__Firmicutes; c__Clostridia; o__Clostridiales; f__; g__; s__	0 ± 0	0 ± 0	x	x	x
317399	k__Bacteria; p__Firmicutes; c__Clostridia; o__Clostridiales; f__; g__; s__	0 ± 0	0 ± 0	x	x	x
318395	k__Bacteria; p__Firmicutes; c__Clostridia; o__Clostridiales; f__; g__; s__	0 ± 0	0 ± 0	x	x	x
318732	k__Bacteria; p__Firmicutes; c__Clostridia; o__Clostridiales; f__; g__; s__	0 ± 0	0 ± 0	x	x	x
320369	k__Bacteria; p__Firmicutes; c__Clostridia; o__Clostridiales; f__; g__; s__	0 ± 0	0 ± 0	x	x	x
321495	k__Bacteria; p__Firmicutes; c__Clostridia; o__Clostridiales; f__; g__; s__	0 ± 0	0.001 ± 0.001	x	x	x
321722	k__Bacteria; p__Firmicutes; c__Clostridia; o__Clostridiales; f__; g__; s__	0.001 ± 0.001	0 ± 0	x	x	x
321768	k__Bacteria; p__Firmicutes; c__Clostridia; o__Clostridiales; f__; g__; s__	0.001 ± 0.001	0 ± 0	x	x	x
321952	k__Bacteria; p__Firmicutes; c__Clostridia; o__Clostridiales; f__; g__; s__	0.001 ± 0.001	0 ± 0	x	x	x
322267	k__Bacteria; p__Firmicutes; c__Clostridia; o__Clostridiales; f__; g__; s__	0.001 ± 0.001	0 ± 0	x	x	x
322776	k__Bacteria; p__Firmicutes; c__Clostridia; o__Clostridiales; f__; g__; s__	0.001 ± 0.001	0 ± 0	x	x	x
324849	k__Bacteria; p__Firmicutes; c__Clostridia; o__Clostridiales; f__; g__; s__	0.001 ± 0.001	0 ± 0	x	x	x
324865	k__Bacteria; p__Firmicutes; c__Clostridia; o__Clostridiales; f__; g__; s__	0 ± 0	0 ± 0	x	x	x
325289	k__Bacteria; p__Firmicutes; c__Clostridia; o__Clostridiales; f__; g__; s__	0 ± 0	0 ± 0	x	x	x
326013	k__Bacteria; p__Firmicutes; c__Clostridia; o__Clostridiales; f__; g__; s__	0.001 ± 0.001	0 ± 0	x	x	x
326055	k__Bacteria; p__Firmicutes; c__Clostridia; o__Clostridiales; f__; g__; s__	0 ± 0	0 ± 0	x	x	x
326076	k__Bacteria; p__Firmicutes; c__Clostridia; o__Clostridiales; f__; g__; s__	0.001 ± 0.001	0.001 ± 0.001	x	x	x
326701	k__Bacteria; p__Firmicutes; c__Clostridia; o__Clostridiales; f__; g__; s__	0 ± 0	0.001 ± 0.001	x	x	x
327282	k__Bacteria; p__Firmicutes; c__Clostridia; o__Clostridiales; f__; g__; s__	0.001 ± 0.001	0.001 ± 0.001	x	x	x
327486	k__Bacteria; p__Firmicutes; c__Clostridia; o__Clostridiales; f__; g__; s__	0 ± 0	0.001 ± 0.001	x	x	x
328137	k__Bacteria; p__Firmicutes; c__Clostridia; o__Clostridiales; f__; g__; s__	0.001 ± 0.001	0.001 ± 0.001	x	x	x
328486	k__Bacteria; p__Firmicutes; c__Clostridia; o__Clostridiales; f__; g__; s__	0.001 ± 0.001	0.001 ± 0.001	x	x	x
329884	k__Bacteria; p__Firmicutes; c__Clostridia; o__Clostridiales; f__; g__; s__	0 ± 0	0.001 ± 0.001	x	x	x
330024	k__Bacteria; p__Firmicutes; c__Clostridia; o__Clostridiales; f__; g__; s__	0 ± 0	0.001 ± 0.001	x	x	x
330076	k__Bacteria; p__Firmicutes; c__Clostridia; o__Clostridiales; f__; g__; s__	0 ± 0	0 ± 0	x	x	x
330921	k__Bacteria; p__Firmicutes; c__Clostridia; o__Clostridiales; f__; g__; s__	0 ± 0	0.001 ± 0.001	x	x	x
331486	k__Bacteria; p__Firmicutes; c__Clostridia; o__Clostridiales; f__; g__; s__	0.001 ± 0.001	0 ± 0	x	x	x
331782	k__Bacteria; p__Firmicutes; c__Clostridia; o__Clostridiales; f__; g__; s__	0.001 ± 0.001	0 ± 0	x	x	x
331878	k__Bacteria; p__Firmicutes; c__Clostridia; o__Clostridiales; f__; g__; s__	0 ± 0	0.001 ± 0.001	x	x	x
332132	k__Bacteria; p__Firmicutes; c__Clostridia; o__Clostridiales; f__; g__; s__	0 ± 0	0 ± 0	x	x	x
332475	k__Bacteria; p__Firmicutes; c__Clostridia; o__Clostridiales; f__; g__; s__	0 ± 0	0 ± 0	x	x	x
332962	k__Bacteria; p__Firmicutes; c__Clostridia; o__Clostridiales; f__; g__; s__	0 ± 0	0 ± 0	x	x	x
333587	k__Bacteria; p__Firmicutes; c__Clostridia; o__Clostridiales; f__; g__; s__	0 ± 0	0.001 ± 0.001	x	x	x
334602	k__Bacteria; p__Firmicutes; c__Clostridia; o__Clostridiales; f__; g__; s__	0.001 ± 0.001	0.001 ± 0.001	x	x	x
335057	k__Bacteria; p__Firmicutes; c__Clostridia; o__Clostridiales; f__; g__; s__	0.001 ± 0.001	0.001 ± 0.001	x	x	x
335311	k__Bacteria; p__Firmicutes; c__Clostridia; o__Clostridiales; f__; g__; s__	0 ± 0	0.001 ± 0.001	x	x	x
336277	k__Bacteria; p__Firmicutes; c__Clostridia; o__Clostridiales; f__; g__; s__	0.001 ± 0.001	0 ± 0	x	x	x
336398	k__Bacteria; p__Firmicutes; c__Clostridia; o__Clostridiales; f__; g__; s__	0 ± 0	0 ± 0	x	x	x
337331	k__Bacteria; p__Firmicutes; c__Clostridia; o__Clostridiales; f__; g__; s__	0 ± 0	0.001 ± 0.001	x	x	x
337336	k__Bacteria; p__Firmicutes; c__Clostridia; o__Clostridiales; f__; g__; s__	0.001 ± 0.001	0 ± 0	x	x	x
338382	k__Bacteria; p__Firmicutes; c__Clostridia; o__Clostridiales; f__; g__; s__	0 ± 0	0 ± 0	x	x	x
339720	k__Bacteria; p__Firmicutes; c__Clostridia; o__Clostridiales; f__; g__; s__	0 ± 0	0 ± 0	x	x	x
340162	k__Bacteria; p__Firmicutes; c__Clostridia; o__Clostridiales; f__; g__; s__	0 ± 0	0.001 ± 0.001	x	x	x
340535	k__Bacteria; p__Firmicutes; c__Clostridia; o__Clostridiales; f__; g__; s__	0 ± 0	0 ± 0	x	x	x
340850	k__Bacteria; p__Firmicutes; c__Clostridia; o__Clostridiales; f__; g__; s__	0 ± 0	0 ± 0	x	x	x
341252	k__Bacteria; p__Firmicutes; c__Clostridia; o__Clostridiales; f__; g__; s__	0 ± 0	0 ± 0	x	x	x
344400	k__Bacteria; p__Firmicutes; c__Clostridia; o__Clostridiales; f__; g__; s__	0 ± 0	0 ± 0	x	x	x
345454	k__Bacteria; p__Firmicutes; c__Clostridia; o__Clostridiales; f__; g__; s__	0 ± 0	0 ± 0	x	x	x
345466	k__Bacteria; p__Firmicutes; c__Clostridia; o__Clostridiales; f__; g__; s__	0.001 ± 0.001	0 ± 0	x	x	x
345557	k__Bacteria; p__Firmicutes; c__Clostridia; o__Clostridiales; f__; g__; s__	0.001 ± 0.001	0.001 ± 0.001	x	x	x
345860	k__Bacteria; p__Firmicutes; c__Clostridia; o__Clostridiales; f__; g__; s__	0.001 ± 0.001	0 ± 0	x	x	x
345994	k__Bacteria; p__Firmicutes; c__Clostridia; o__Clostridiales; f__; g__; s__	0.001 ± 0.001	0 ± 0	x	x	x
346764	k__Bacteria; p__Firmicutes; c__Clostridia; o__Clostridiales; f__; g__; s__	0.001 ± 0.001	0 ± 0	x	x	x
347933	k__Bacteria; p__Firmicutes; c__Clostridia; o__Clostridiales; f__; g__; s__	0 ± 0	0 ± 0	x	x	x
348313	k__Bacteria; p__Firmicutes; c__Clostridia; o__Clostridiales; f__; g__; s__	0 ± 0	0 ± 0	x	x	x
348508	k__Bacteria; p__Firmicutes; c__Clostridia; o__Clostridiales; f__; g__; s__	0 ± 0	0.001 ± 0.001	x	x	x
348659	k__Bacteria; p__Firmicutes; c__Clostridia; o__Clostridiales; f__; g__; s__	0 ± 0	0.001 ± 0.001	x	x	x
348785	k__Bacteria; p__Firmicutes; c__Clostridia; o__Clostridiales; f__; g__; s__	0.001 ± 0.001	0.002 ± 0.001	x	x	x
349153	k__Bacteria; p__Firmicutes; c__Clostridia; o__Clostridiales; f__; g__; s__	0.002 ± 0.001	0.002 ± 0.001	x	x	x
349503	k__Bacteria; p__Firmicutes; c__Clostridia; o__Clostridiales; f__; g__; s__	0 ± 0	0.001 ± 0.001	x	x	x
350091	k__Bacteria; p__Firmicutes; c__Clostridia; o__Clostridiales; f__; g__; s__	0 ± 0	0 ± 0	x	x	x
350127	k__Bacteria; p__Firmicutes; c__Clostridia; o__Clostridiales; f__; g__; s__	0 ± 0	0 ± 0	x	x	x
350763	k__Bacteria; p__Firmicutes; c__Clostridia; o__Clostridiales; f__; g__; s__	0 ± 0	0.001 ± 0.001	x	x	x
352624	k__Bacteria; p__Firmicutes; c__Clostridia; o__Clostridiales; f__; g__; s__	0 ± 0	0 ± 0	x	x	x
352933	k__Bacteria; p__Firmicutes; c__Clostridia; o__Clostridiales; f__; g__; s__	0.001 ± 0.001	0.001 ± 0.001	x	x	x
353195	k__Bacteria; p__Firmicutes; c__Clostridia; o__Clostridiales; f__; g__; s__	0.001 ± 0.001	0.001 ± 0.001	x	x	x
354032	k__Bacteria; p__Firmicutes; c__Clostridia; o__Clostridiales; f__; g__; s__	0.001 ± 0.001	0.001 ± 0.001	x	x	x
354097	k__Bacteria; p__Firmicutes; c__Clostridia; o__Clostridiales; f__; g__; s__	0.001 ± 0.001	0 ± 0	x	x	x
354501	k__Bacteria; p__Firmicutes; c__Clostridia; o__Clostridiales; f__; g__; s__	0 ± 0	0 ± 0	x	x	x
354736	k__Bacteria; p__Firmicutes; c__Clostridia; o__Clostridiales; f__; g__; s__	0 ± 0	0 ± 0	x	x	x
354964	k__Bacteria; p__Firmicutes; c__Clostridia; o__Clostridiales; f__; g__; s__	0.001 ± 0.001	0 ± 0	x	x	x
362450	k__Bacteria; p__Firmicutes; c__Clostridia; o__Clostridiales; f__; g__; s__	0 ± 0	0 ± 0	x	x	x
373928	k__Bacteria; p__Firmicutes; c__Clostridia; o__Clostridiales; f__; g__; s__	0.001 ± 0.001	0 ± 0	x	x	x
374557	k__Bacteria; p__Firmicutes; c__Clostridia; o__Clostridiales; f__; g__; s__	0 ± 0	0 ± 0	x	x	x
375892	k__Bacteria; p__Firmicutes; c__Clostridia; o__Clostridiales; f__; g__; s__	0 ± 0	0 ± 0	x	x	x
383992	k__Bacteria; p__Firmicutes; c__Clostridia; o__Clostridiales; f__; g__; s__	0.001 ± 0.001	0.001 ± 0.001	x	x	x
388808	k__Bacteria; p__Firmicutes; c__Clostridia; o__Clostridiales; f__; g__; s__	0.001 ± 0.001	0 ± 0	x	x	x
395040	k__Bacteria; p__Firmicutes; c__Clostridia; o__Clostridiales; f__; g__; s__	0 ± 0	0 ± 0	x	x	x
406247	k__Bacteria; p__Firmicutes; c__Clostridia; o__Clostridiales; f__; g__; s__	0 ± 0	0 ± 0	x	x	x
443945	k__Bacteria; p__Firmicutes; c__Clostridia; o__Clostridiales; f__; g__; s__	0.001 ± 0.001	0 ± 0	x	x	x
463289	k__Bacteria; p__Firmicutes; c__Clostridia; o__Clostridiales; f__; g__; s__	0.001 ± 0.001	0 ± 0	x	x	x
511510	k__Bacteria; p__Firmicutes; c__Clostridia; o__Clostridiales; f__; g__; s__	0 ± 0	0 ± 0	x	x	x
526490	k__Bacteria; p__Firmicutes; c__Clostridia; o__Clostridiales; f__; g__; s__	0 ± 0	0 ± 0	x	x	x
529192	k__Bacteria; p__Firmicutes; c__Clostridia; o__Clostridiales; f__; g__; s__	0 ± 0	0 ± 0	x	x	x
547287	k__Bacteria; p__Firmicutes; c__Clostridia; o__Clostridiales; f__; g__; s__	0 ± 0	0 ± 0	x	x	x
558019	k__Bacteria; p__Firmicutes; c__Clostridia; o__Clostridiales; f__; g__; s__	0.001 ± 0.001	0 ± 0	x	x	x
566022	k__Bacteria; p__Firmicutes; c__Clostridia; o__Clostridiales; f__; g__; s__	0.001 ± 0.001	0 ± 0	x	x	x
566391	k__Bacteria; p__Firmicutes; c__Clostridia; o__Clostridiales; f__; g__; s__	0.001 ± 0.001	0.001 ± 0.001	x	x	x
572860	k__Bacteria; p__Firmicutes; c__Clostridia; o__Clostridiales; f__; g__; s__	0.001 ± 0.001	0.001 ± 0.001	x	x	x
579866	k__Bacteria; p__Firmicutes; c__Clostridia; o__Clostridiales; f__; g__; s__	0 ± 0	0 ± 0	x	x	x
585880	k__Bacteria; p__Firmicutes; c__Clostridia; o__Clostridiales; f__; g__; s__	0 ± 0	0.001 ± 0.001	x	x	x
592649	k__Bacteria; p__Firmicutes; c__Clostridia; o__Clostridiales; f__; g__; s__	0 ± 0	0 ± 0	x	x	x
593977	k__Bacteria; p__Firmicutes; c__Clostridia; o__Clostridiales; f__; g__; s__	0 ± 0	0 ± 0	x	x	x
610842	k__Bacteria; p__Firmicutes; c__Clostridia; o__Clostridiales; f__; g__; s__	0 ± 0	0 ± 0	x	x	x
616624	k__Bacteria; p__Firmicutes; c__Clostridia; o__Clostridiales; f__; g__; s__	0 ± 0	0 ± 0	x	x	x
620319	k__Bacteria; p__Firmicutes; c__Clostridia; o__Clostridiales; f__; g__; s__	0 ± 0	0 ± 0	x	x	x
621700	k__Bacteria; p__Firmicutes; c__Clostridia; o__Clostridiales; f__; g__; s__	0 ± 0	0 ± 0	x	x	x
631564	k__Bacteria; p__Firmicutes; c__Clostridia; o__Clostridiales; f__; g__; s__	0 ± 0	0 ± 0	x	x	x
659831	k__Bacteria; p__Firmicutes; c__Clostridia; o__Clostridiales; f__; g__; s__	0 ± 0	0.001 ± 0.001	x	x	x
730939	k__Bacteria; p__Firmicutes; c__Clostridia; o__Clostridiales; f__; g__; s__	0.001 ± 0.001	0 ± 0	x	x	x
743396	k__Bacteria; p__Firmicutes; c__Clostridia; o__Clostridiales; f__; g__; s__	0.001 ± 0.001	0.001 ± 0.001	x	x	x
771140	k__Bacteria; p__Firmicutes; c__Clostridia; o__Clostridiales; f__; g__; s__	0 ± 0	0.001 ± 0.001	x	x	x
772010	k__Bacteria; p__Firmicutes; c__Clostridia; o__Clostridiales; f__; g__; s__	0 ± 0	0 ± 0	x	x	x
784040	k__Bacteria; p__Firmicutes; c__Clostridia; o__Clostridiales; f__; g__; s__	0.001 ± 0.001	0 ± 0	x	x	x
795773	k__Bacteria; p__Firmicutes; c__Clostridia; o__Clostridiales; f__; g__; s__	0 ± 0	0 ± 0	x	x	x
825939	k__Bacteria; p__Firmicutes; c__Clostridia; o__Clostridiales; f__; g__; s__	0 ± 0	0 ± 0	x	x	x
827376	k__Bacteria; p__Firmicutes; c__Clostridia; o__Clostridiales; f__; g__; s__	0 ± 0	0 ± 0	x	x	x
831922	k__Bacteria; p__Firmicutes; c__Clostridia; o__Clostridiales; f__; g__; s__	0.001 ± 0.001	0.001 ± 0.001	x	x	x
835154	k__Bacteria; p__Firmicutes; c__Clostridia; o__Clostridiales; f__; g__; s__	0 ± 0	0 ± 0	x	x	x
839598	k__Bacteria; p__Firmicutes; c__Clostridia; o__Clostridiales; f__; g__; s__	0 ± 0	0 ± 0	x	x	x
863682	k__Bacteria; p__Firmicutes; c__Clostridia; o__Clostridiales; f__; g__; s__	0.001 ± 0.001	0.001 ± 0.001	x	x	x
1105958	k__Bacteria; p__Firmicutes; c__Clostridia; o__Clostridiales; f__; g__; s__	0 ± 0	0 ± 0	x	x	x
1106861	k__Bacteria; p__Firmicutes; c__Clostridia; o__Clostridiales; f__; g__; s__	0 ± 0	0 ± 0	x	x	x
1106892	k__Bacteria; p__Firmicutes; c__Clostridia; o__Clostridiales; f__; g__; s__	0.001 ± 0.001	0 ± 0	x	x	x
1107759	k__Bacteria; p__Firmicutes; c__Clostridia; o__Clostridiales; f__; g__; s__	0.001 ± 0.001	0.001 ± 0.001	x	x	x
1107799	k__Bacteria; p__Firmicutes; c__Clostridia; o__Clostridiales; f__; g__; s__	0 ± 0	0 ± 0	x	x	x
1108378	k__Bacteria; p__Firmicutes; c__Clostridia; o__Clostridiales; f__; g__; s__	0 ± 0	0.001 ± 0.001	x	x	x
1109864	k__Bacteria; p__Firmicutes; c__Clostridia; o__Clostridiales; f__; g__; s__	0.001 ± 0.001	0 ± 0	x	x	x
1111142	k__Bacteria; p__Firmicutes; c__Clostridia; o__Clostridiales; f__; g__; s__	0.001 ± 0.001	0 ± 0	x	x	x
1111512	k__Bacteria; p__Firmicutes; c__Clostridia; o__Clostridiales; f__; g__; s__	0.001 ± 0.001	0 ± 0	x	x	x
1112139	k__Bacteria; p__Firmicutes; c__Clostridia; o__Clostridiales; f__; g__; s__	0.001 ± 0.001	0 ± 0	x	x	x
1582779	k__Bacteria; p__Firmicutes; c__Clostridia; o__Clostridiales; f__; g__; s__	0.001 ± 0.001	0 ± 0	x	x	x
1747203	k__Bacteria; p__Firmicutes; c__Clostridia; o__Clostridiales; f__; g__; s__	0 ± 0	0 ± 0	x	x	x
1857626	k__Bacteria; p__Firmicutes; c__Clostridia; o__Clostridiales; f__; g__; s__	0.001 ± 0.001	0 ± 0	x	x	x
2122726	k__Bacteria; p__Firmicutes; c__Clostridia; o__Clostridiales; f__; g__; s__	0 ± 0	0.001 ± 0.001	x	x	x
2265722	k__Bacteria; p__Firmicutes; c__Clostridia; o__Clostridiales; f__; g__; s__	0 ± 0	0.001 ± 0.001	x	x	x
2575651	k__Bacteria; p__Firmicutes; c__Clostridia; o__Clostridiales; f__; g__; s__	0 ± 0	0.001 ± 0.001	x	x	x
2645483	k__Bacteria; p__Firmicutes; c__Clostridia; o__Clostridiales; f__; g__; s__	0.001 ± 0.001	0 ± 0	x	x	x
2808640	k__Bacteria; p__Firmicutes; c__Clostridia; o__Clostridiales; f__; g__; s__	0.001 ± 0.001	0 ± 0	x	x	x
3529330	k__Bacteria; p__Firmicutes; c__Clostridia; o__Clostridiales; f__; g__; s__	0 ± 0	0 ± 0	x	x	x
3750380	k__Bacteria; p__Firmicutes; c__Clostridia; o__Clostridiales; f__; g__; s__	0 ± 0	0 ± 0	x	x	x
3868285	k__Bacteria; p__Firmicutes; c__Clostridia; o__Clostridiales; f__; g__; s__	0.001 ± 0.001	0 ± 0	x	x	x
4133116	k__Bacteria; p__Firmicutes; c__Clostridia; o__Clostridiales; f__; g__; s__	0 ± 0	0 ± 0	x	x	x
4327881	k__Bacteria; p__Firmicutes; c__Clostridia; o__Clostridiales; f__; g__; s__	0.001 ± 0.001	0.001 ± 0.001	x	x	x
4355739	k__Bacteria; p__Firmicutes; c__Clostridia; o__Clostridiales; f__; g__; s__	0.001 ± 0.001	0 ± 0	x	x	x
4368944	k__Bacteria; p__Firmicutes; c__Clostridia; o__Clostridiales; f__; g__; s__	0 ± 0	0 ± 0	x	x	x
4393892	k__Bacteria; p__Firmicutes; c__Clostridia; o__Clostridiales; f__; g__; s__	0 ± 0	0.001 ± 0.001	x	x	x
4396655	k__Bacteria; p__Firmicutes; c__Clostridia; o__Clostridiales; f__; g__; s__	0 ± 0	0 ± 0	x	x	x
4435561	k__Bacteria; p__Firmicutes; c__Clostridia; o__Clostridiales; f__; g__; s__	0.001 ± 0.001	0 ± 0	x	x	x
4437748	k__Bacteria; p__Firmicutes; c__Clostridia; o__Clostridiales; f__; g__; s__	0 ± 0	0 ± 0	x	x	x
4442899	k__Bacteria; p__Firmicutes; c__Clostridia; o__Clostridiales; f__; g__; s__	0.001 ± 0.001	0 ± 0	x	x	x
4460602	k__Bacteria; p__Firmicutes; c__Clostridia; o__Clostridiales; f__; g__; s__	0.003 ± 0.001	0.002 ± 0.001	x	x	x
4460604	k__Bacteria; p__Firmicutes; c__Clostridia; o__Clostridiales; f__; g__; s__	0 ± 0	0 ± 0	x	x	x
4462541	k__Bacteria; p__Firmicutes; c__Clostridia; o__Clostridiales; f__; g__; s__	0 ± 0	0.001 ± 0.001	x	x	x
4464113	k__Bacteria; p__Firmicutes; c__Clostridia; o__Clostridiales; f__; g__; s__	0 ± 0	0 ± 0	x	x	x
302433	k__Bacteria; p__Firmicutes; c__Clostridia; o__Clostridiales; f__[Mogibacteriaceae]; g__; s__	0.002 ± 0.001	0.001 ± 0.001	x	x	x
1110412	k__Bacteria; p__Firmicutes; c__Clostridia; o__Clostridiales; f__[Mogibacteriaceae]; g__; s__	0.013 ± 0.003	0.01 ± 0.003	x	x	x
2797565	k__Bacteria; p__Firmicutes; c__Clostridia; o__Clostridiales; f__[Mogibacteriaceae]; g__; s__	0.006 ± 0.002	0.007 ± 0.004	x	x	x
417981	k__Bacteria; p__Firmicutes; c__Clostridia; o__Clostridiales; f__[Mogibacteriaceae]; g__; s__	0.004 ± 0.002	0.003 ± 0.001	x	x	x
228140	k__Bacteria; p__Firmicutes; c__Clostridia; o__Clostridiales; f__[Mogibacteriaceae]; g__; s__	0 ± 0	0.001 ± 0.001	x	x	x
267536	k__Bacteria; p__Firmicutes; c__Clostridia; o__Clostridiales; f__[Mogibacteriaceae]; g__; s__	0 ± 0	0 ± 0	x	x	x
312070	k__Bacteria; p__Firmicutes; c__Clostridia; o__Clostridiales; f__[Mogibacteriaceae]; g__; s__	0 ± 0	0 ± 0	x	x	x
337784	k__Bacteria; p__Firmicutes; c__Clostridia; o__Clostridiales; f__[Mogibacteriaceae]; g__; s__	0.002 ± 0.001	0.001 ± 0.001	x	x	x
410242	k__Bacteria; p__Firmicutes; c__Clostridia; o__Clostridiales; f__Christensenellaceae; g__; s__	0 ± 0	0.002 ± 0.002	x	x	x
586453	k__Bacteria; p__Firmicutes; c__Clostridia; o__Clostridiales; f__Christensenellaceae; g__; s__	0.008 ± 0.004	0.008 ± 0.004	x	x	x
274619	k__Bacteria; p__Firmicutes; c__Clostridia; o__Clostridiales; f__Christensenellaceae; g__; s__	0 ± 0	0 ± 0	x	x	x
337511	k__Bacteria; p__Firmicutes; c__Clostridia; o__Clostridiales; f__Clostridiaceae; g__; s__	0.002 ± 0.002	0 ± 0	x	x	x
185222	k__Bacteria; p__Firmicutes; c__Clostridia; o__Clostridiales; f__Clostridiaceae; g__; s__	0.003 ± 0.002	0 ± 0	x	x	x
683621	k__Bacteria; p__Firmicutes; c__Clostridia; o__Clostridiales; f__Clostridiaceae; g__; s__	0.013 ± 0.008	0.001 ± 0.001	x	x	x
551822	k__Bacteria; p__Firmicutes; c__Clostridia; o__Clostridiales; f__Clostridiaceae; g__; s__	0 ± 0	0.005 ± 0.004	x	x	x
342504	k__Bacteria; p__Firmicutes; c__Clostridia; o__Clostridiales; f__Clostridiaceae; g__; s__	0.038 ± 0.02	0.015 ± 0.006	x	x	x
337909	k__Bacteria; p__Firmicutes; c__Clostridia; o__Clostridiales; f__Clostridiaceae; g__; s__	0 ± 0	0.004 ± 0.004	x	x	x
359750	k__Bacteria; p__Firmicutes; c__Clostridia; o__Clostridiales; f__Clostridiaceae; g__; s__	0 ± 0	0.577 ± 0.576	x	x	x
171184	k__Bacteria; p__Firmicutes; c__Clostridia; o__Clostridiales; f__Clostridiaceae; g__; s__	0 ± 0	0.001 ± 0.001	x	x	x
337379	k__Bacteria; p__Firmicutes; c__Clostridia; o__Clostridiales; f__Clostridiaceae; g__; s__	0.001 ± 0.001	0 ± 0	x	x	x
582691	k__Bacteria; p__Firmicutes; c__Clostridia; o__Clostridiales; f__Clostridiaceae; g__; s__	0 ± 0	0.001 ± 0.001	x	x	x
1104963	k__Bacteria; p__Firmicutes; c__Clostridia; o__Clostridiales; f__Clostridiaceae; g__; s__	0 ± 0	0.001 ± 0.001	x	x	x
780650	k__Bacteria; p__Firmicutes; c__Clostridia; o__Clostridiales; f__Clostridiaceae; g__; s__	0.004 ± 0.004	0.013 ± 0.011	x	x	x
171480	k__Bacteria; p__Firmicutes; c__Clostridia; o__Clostridiales; f__Clostridiaceae; g__; s__	0 ± 0	0.001 ± 0.001	x	x	x
173103	k__Bacteria; p__Firmicutes; c__Clostridia; o__Clostridiales; f__Clostridiaceae; g__; s__	0 ± 0	0.001 ± 0.001	x	x	x
180516	k__Bacteria; p__Firmicutes; c__Clostridia; o__Clostridiales; f__Clostridiaceae; g__; s__	0 ± 0	0 ± 0	x	x	x
182643	k__Bacteria; p__Firmicutes; c__Clostridia; o__Clostridiales; f__Clostridiaceae; g__; s__	0 ± 0	0 ± 0	x	x	x
183089	k__Bacteria; p__Firmicutes; c__Clostridia; o__Clostridiales; f__Clostridiaceae; g__; s__	0 ± 0	0 ± 0	x	x	x
187466	k__Bacteria; p__Firmicutes; c__Clostridia; o__Clostridiales; f__Clostridiaceae; g__; s__	0 ± 0	0.001 ± 0.001	x	x	x
189793	k__Bacteria; p__Firmicutes; c__Clostridia; o__Clostridiales; f__Clostridiaceae; g__; s__	0 ± 0	0 ± 0	x	x	x
191694	k__Bacteria; p__Firmicutes; c__Clostridia; o__Clostridiales; f__Clostridiaceae; g__; s__	0 ± 0	0 ± 0	x	x	x
191803	k__Bacteria; p__Firmicutes; c__Clostridia; o__Clostridiales; f__Clostridiaceae; g__; s__	0 ± 0	0.001 ± 0.001	x	x	x
196753	k__Bacteria; p__Firmicutes; c__Clostridia; o__Clostridiales; f__Clostridiaceae; g__; s__	0 ± 0	0.001 ± 0.001	x	x	x
196848	k__Bacteria; p__Firmicutes; c__Clostridia; o__Clostridiales; f__Clostridiaceae; g__; s__	0 ± 0	0 ± 0	x	x	x
224155	k__Bacteria; p__Firmicutes; c__Clostridia; o__Clostridiales; f__Clostridiaceae; g__; s__	0 ± 0	0.001 ± 0.001	x	x	x
236734	k__Bacteria; p__Firmicutes; c__Clostridia; o__Clostridiales; f__Clostridiaceae; g__; s__	0 ± 0	0.001 ± 0.001	x	x	x
263957	k__Bacteria; p__Firmicutes; c__Clostridia; o__Clostridiales; f__Clostridiaceae; g__; s__	0 ± 0	0 ± 0	x	x	x
268733	k__Bacteria; p__Firmicutes; c__Clostridia; o__Clostridiales; f__Clostridiaceae; g__; s__	0.001 ± 0.001	0 ± 0	x	x	x
302932	k__Bacteria; p__Firmicutes; c__Clostridia; o__Clostridiales; f__Clostridiaceae; g__; s__	0 ± 0	0 ± 0	x	x	x
325419	k__Bacteria; p__Firmicutes; c__Clostridia; o__Clostridiales; f__Clostridiaceae; g__; s__	0.001 ± 0.001	0 ± 0	x	x	x
326569	k__Bacteria; p__Firmicutes; c__Clostridia; o__Clostridiales; f__Clostridiaceae; g__; s__	0 ± 0	0 ± 0	x	x	x
338222	k__Bacteria; p__Firmicutes; c__Clostridia; o__Clostridiales; f__Clostridiaceae; g__; s__	0 ± 0	0 ± 0	x	x	x
343104	k__Bacteria; p__Firmicutes; c__Clostridia; o__Clostridiales; f__Clostridiaceae; g__; s__	0 ± 0	0 ± 0	x	x	x
344844	k__Bacteria; p__Firmicutes; c__Clostridia; o__Clostridiales; f__Clostridiaceae; g__; s__	0.001 ± 0.001	0 ± 0	x	x	x
351357	k__Bacteria; p__Firmicutes; c__Clostridia; o__Clostridiales; f__Clostridiaceae; g__; s__	0 ± 0	0 ± 0	x	x	x
843459	k__Bacteria; p__Firmicutes; c__Clostridia; o__Clostridiales; f__Clostridiaceae; g__; s__	0 ± 0	0.001 ± 0.001	x	x	x
1625448	k__Bacteria; p__Firmicutes; c__Clostridia; o__Clostridiales; f__Clostridiaceae; g__; s__	0 ± 0	0 ± 0	x	x	x
2167415	k__Bacteria; p__Firmicutes; c__Clostridia; o__Clostridiales; f__Clostridiaceae; g__; s__	0 ± 0	0 ± 0	x	x	x
2325032	k__Bacteria; p__Firmicutes; c__Clostridia; o__Clostridiales; f__Clostridiaceae; g__; s__	0 ± 0	0.001 ± 0.001	x	x	x
2676432	k__Bacteria; p__Firmicutes; c__Clostridia; o__Clostridiales; f__Clostridiaceae; g__; s__	0 ± 0	0 ± 0	x	x	x
3149595	k__Bacteria; p__Firmicutes; c__Clostridia; o__Clostridiales; f__Clostridiaceae; g__; s__	0 ± 0	0.001 ± 0.001	x	x	x
3358082	k__Bacteria; p__Firmicutes; c__Clostridia; o__Clostridiales; f__Clostridiaceae; g__; s__	0 ± 0	0 ± 0	x	x	x
4364744	k__Bacteria; p__Firmicutes; c__Clostridia; o__Clostridiales; f__Clostridiaceae; g__; s__	0 ± 0	0 ± 0	x	x	x
4396656	k__Bacteria; p__Firmicutes; c__Clostridia; o__Clostridiales; f__Clostridiaceae; g__; s__	0 ± 0	0 ± 0	x	x	x
376862	k__Bacteria; p__Firmicutes; c__Clostridia; o__Clostridiales; f__Clostridiaceae; g__Candidatus Arthromitus; s__	0.03 ± 0.013	0.007 ± 0.003	x	x	x
425767	k__Bacteria; p__Firmicutes; c__Clostridia; o__Clostridiales; f__Clostridiaceae; g__Candidatus Arthromitus; s__	0 ± 0	0.001 ± 0.001	x	x	x
1058952	k__Bacteria; p__Firmicutes; c__Clostridia; o__Clostridiales; f__Clostridiaceae; g__Candidatus Arthromitus; s__	0 ± 0	0 ± 0	x	x	x
322130	k__Bacteria; p__Firmicutes; c__Clostridia; o__Clostridiales; f__Clostridiaceae; g__Clostridium; s__	0 ± 0	0.003 ± 0.003	x	x	x
1105343	k__Bacteria; p__Firmicutes; c__Clostridia; o__Clostridiales; f__Clostridiaceae; g__Clostridium; s__	0.003 ± 0.002	0 ± 0	x	x	x
593216	k__Bacteria; p__Firmicutes; c__Clostridia; o__Clostridiales; f__Clostridiaceae; g__Clostridium; s__	0.093 ± 0.066	0.007 ± 0.007	x	x	x
302632	k__Bacteria; p__Firmicutes; c__Clostridia; o__Clostridiales; f__Clostridiaceae; g__Clostridium; s__	0.002 ± 0.002	0 ± 0	x	x	x
316267	k__Bacteria; p__Firmicutes; c__Clostridia; o__Clostridiales; f__Clostridiaceae; g__Clostridium; s__	0 ± 0	0.01 ± 0.01	x	x	x
333465	k__Bacteria; p__Firmicutes; c__Clostridia; o__Clostridiales; f__Clostridiaceae; g__Clostridium; s__	0 ± 0	0.008 ± 0.008	x	x	x
1846390	k__Bacteria; p__Firmicutes; c__Clostridia; o__Clostridiales; f__Clostridiaceae; g__Clostridium; s__	0 ± 0	0.012 ± 0.012	x	x	x
354798	k__Bacteria; p__Firmicutes; c__Clostridia; o__Clostridiales; f__Clostridiaceae; g__Clostridium; s__	0 ± 0	0.006 ± 0.006	x	x	x
357529	k__Bacteria; p__Firmicutes; c__Clostridia; o__Clostridiales; f__Clostridiaceae; g__Clostridium; s__	0.001 ± 0.001	0 ± 0	x	x	x
234912	k__Bacteria; p__Firmicutes; c__Clostridia; o__Clostridiales; f__Clostridiaceae; g__Clostridium; s__	0.006 ± 0.004	0.005 ± 0.005	x	x	x
179930	k__Bacteria; p__Firmicutes; c__Clostridia; o__Clostridiales; f__Clostridiaceae; g__Clostridium; s__	0 ± 0	0.001 ± 0.001	x	x	x
225316	k__Bacteria; p__Firmicutes; c__Clostridia; o__Clostridiales; f__Clostridiaceae; g__Clostridium; s__	0 ± 0	0 ± 0	x	x	x
239771	k__Bacteria; p__Firmicutes; c__Clostridia; o__Clostridiales; f__Clostridiaceae; g__Clostridium; s__	0 ± 0	0 ± 0	x	x	x
245625	k__Bacteria; p__Firmicutes; c__Clostridia; o__Clostridiales; f__Clostridiaceae; g__Clostridium; s__	0 ± 0	0 ± 0	x	x	x
296420	k__Bacteria; p__Firmicutes; c__Clostridia; o__Clostridiales; f__Clostridiaceae; g__Clostridium; s__	0 ± 0	0 ± 0	x	x	x
306035	k__Bacteria; p__Firmicutes; c__Clostridia; o__Clostridiales; f__Clostridiaceae; g__Clostridium; s__	0 ± 0	0.001 ± 0.001	x	x	x
330714	k__Bacteria; p__Firmicutes; c__Clostridia; o__Clostridiales; f__Clostridiaceae; g__Clostridium; s__	0 ± 0	0 ± 0	x	x	x
1838560	k__Bacteria; p__Firmicutes; c__Clostridia; o__Clostridiales; f__Clostridiaceae; g__Clostridium; s__	0 ± 0	0 ± 0	x	x	x
828483	k__Bacteria; p__Firmicutes; c__Clostridia; o__Clostridiales; f__Clostridiaceae; g__Clostridium; s__perfringens	0 ± 0	0.002 ± 0.002	x	x	x
347451	k__Bacteria; p__Firmicutes; c__Clostridia; o__Clostridiales; f__Clostridiaceae; g__Clostridium; s__perfringens	0 ± 0	0.004 ± 0.004	x	x	x
4370657	k__Bacteria; p__Firmicutes; c__Clostridia; o__Clostridiales; f__Clostridiaceae; g__Clostridium; s__perfringens	0 ± 0	0.006 ± 0.006	x	x	x
315982	k__Bacteria; p__Firmicutes; c__Clostridia; o__Clostridiales; f__Clostridiaceae; g__Clostridium; s__perfringens	0 ± 0	0.001 ± 0.001	x	x	x
4410461	k__Bacteria; p__Firmicutes; c__Clostridia; o__Clostridiales; f__Clostridiaceae; g__Clostridium; s__perfringens	0 ± 0	0.001 ± 0.001	x	x	x
4412788	k__Bacteria; p__Firmicutes; c__Clostridia; o__Clostridiales; f__Clostridiaceae; g__Clostridium; s__perfringens	0 ± 0	0.001 ± 0.001	x	x	x
304779	k__Bacteria; p__Firmicutes; c__Clostridia; o__Clostridiales; f__Clostridiaceae; g__Clostridium; s__perfringens	0 ± 0	0.001 ± 0.001	x	x	x
555945	k__Bacteria; p__Firmicutes; c__Clostridia; o__Clostridiales; f__Clostridiaceae; g__SMB53; s__	0.028 ± 0.028	0.022 ± 0.009	x	x	x
308802	k__Bacteria; p__Firmicutes; c__Clostridia; o__Clostridiales; f__Clostridiaceae; g__SMB53; s__	0 ± 0	0 ± 0	x	x	x
712677	k__Bacteria; p__Firmicutes; c__Clostridia; o__Clostridiales; f__Clostridiaceae; g__SMB53; s__	0.001 ± 0.001	0.001 ± 0.001	x	x	x
228785	k__Bacteria; p__Firmicutes; c__Clostridia; o__Clostridiales; f__Dehalobacteriaceae; g__Dehalobacterium; s__	0.014 ± 0.002	0.011 ± 0.003	x	x	x
288109	k__Bacteria; p__Firmicutes; c__Clostridia; o__Clostridiales; f__Dehalobacteriaceae; g__Dehalobacterium; s__	0.003 ± 0.001	0.002 ± 0.001	x	x	x
188741	k__Bacteria; p__Firmicutes; c__Clostridia; o__Clostridiales; f__Dehalobacteriaceae; g__Dehalobacterium; s__	0 ± 0	0 ± 0	x	x	x
305127	k__Bacteria; p__Firmicutes; c__Clostridia; o__Clostridiales; f__Dehalobacteriaceae; g__Dehalobacterium; s__	0 ± 0	0 ± 0	x	x	x
314374	k__Bacteria; p__Firmicutes; c__Clostridia; o__Clostridiales; f__Dehalobacteriaceae; g__Dehalobacterium; s__	0.001 ± 0.001	0 ± 0	x	x	x
449353	k__Bacteria; p__Firmicutes; c__Clostridia; o__Clostridiales; f__Dehalobacteriaceae; g__Dehalobacterium; s__	0.001 ± 0.001	0.002 ± 0.001	x	x	x
727945	k__Bacteria; p__Firmicutes; c__Clostridia; o__Clostridiales; f__Eubacteriaceae; g__Anaerofustis; s__	0.001 ± 0.001	0 ± 0	x	x	x
578649	k__Bacteria; p__Firmicutes; c__Clostridia; o__Clostridiales; f__Lachnospiraceae; g__; s__	0.003 ± 0.002	0 ± 0	x	x	x
2120784	k__Bacteria; p__Firmicutes; c__Clostridia; o__Clostridiales; f__Lachnospiraceae; g__; s__	0.003 ± 0.002	0 ± 0	x	x	x
335632	k__Bacteria; p__Firmicutes; c__Clostridia; o__Clostridiales; f__Lachnospiraceae; g__; s__	0 ± 0	0.004 ± 0.002	x	x	x
180206	k__Bacteria; p__Firmicutes; c__Clostridia; o__Clostridiales; f__Lachnospiraceae; g__; s__	0 ± 0	0.003 ± 0.002	x	x	x
189293	k__Bacteria; p__Firmicutes; c__Clostridia; o__Clostridiales; f__Lachnospiraceae; g__; s__	0 ± 0	0.003 ± 0.002	x	x	x
513440	k__Bacteria; p__Firmicutes; c__Clostridia; o__Clostridiales; f__Lachnospiraceae; g__; s__	0 ± 0	0.003 ± 0.001	x	x	x
261265	k__Bacteria; p__Firmicutes; c__Clostridia; o__Clostridiales; f__Lachnospiraceae; g__; s__	0.023 ± 0.011	0.081 ± 0.031	x	x	x
319196	k__Bacteria; p__Firmicutes; c__Clostridia; o__Clostridiales; f__Lachnospiraceae; g__; s__	0.003 ± 0.002	0.012 ± 0.005	x	x	x
324524	k__Bacteria; p__Firmicutes; c__Clostridia; o__Clostridiales; f__Lachnospiraceae; g__; s__	0.007 ± 0.003	0.002 ± 0.001	x	x	x
352559	k__Bacteria; p__Firmicutes; c__Clostridia; o__Clostridiales; f__Lachnospiraceae; g__; s__	0 ± 0	0.014 ± 0.009	x	x	x
263933	k__Bacteria; p__Firmicutes; c__Clostridia; o__Clostridiales; f__Lachnospiraceae; g__; s__	0.001 ± 0.001	0.173 ± 0.105	x	x	x
341749	k__Bacteria; p__Firmicutes; c__Clostridia; o__Clostridiales; f__Lachnospiraceae; g__; s__	0.023 ± 0.01	0.115 ± 0.058	x	x	x
174184	k__Bacteria; p__Firmicutes; c__Clostridia; o__Clostridiales; f__Lachnospiraceae; g__; s__	0 ± 0	0.002 ± 0.002	x	x	x
176039	k__Bacteria; p__Firmicutes; c__Clostridia; o__Clostridiales; f__Lachnospiraceae; g__; s__	0 ± 0	0.002 ± 0.001	x	x	x
188138	k__Bacteria; p__Firmicutes; c__Clostridia; o__Clostridiales; f__Lachnospiraceae; g__; s__	0 ± 0	0.002 ± 0.002	x	x	x
214835	k__Bacteria; p__Firmicutes; c__Clostridia; o__Clostridiales; f__Lachnospiraceae; g__; s__	0.002 ± 0.001	0 ± 0	x	x	x
267694	k__Bacteria; p__Firmicutes; c__Clostridia; o__Clostridiales; f__Lachnospiraceae; g__; s__	0 ± 0	0.002 ± 0.002	x	x	x
268841	k__Bacteria; p__Firmicutes; c__Clostridia; o__Clostridiales; f__Lachnospiraceae; g__; s__	0.002 ± 0.001	0 ± 0	x	x	x
293580	k__Bacteria; p__Firmicutes; c__Clostridia; o__Clostridiales; f__Lachnospiraceae; g__; s__	0 ± 0	0.002 ± 0.002	x	x	x
338778	k__Bacteria; p__Firmicutes; c__Clostridia; o__Clostridiales; f__Lachnospiraceae; g__; s__	0 ± 0	0.002 ± 0.002	x	x	x
353026	k__Bacteria; p__Firmicutes; c__Clostridia; o__Clostridiales; f__Lachnospiraceae; g__; s__	0 ± 0	0.002 ± 0.002	x	x	x
354800	k__Bacteria; p__Firmicutes; c__Clostridia; o__Clostridiales; f__Lachnospiraceae; g__; s__	0 ± 0	0.002 ± 0.002	x	x	x
584137	k__Bacteria; p__Firmicutes; c__Clostridia; o__Clostridiales; f__Lachnospiraceae; g__; s__	0.006 ± 0.003	0.001 ± 0.001	x	x	x
588429	k__Bacteria; p__Firmicutes; c__Clostridia; o__Clostridiales; f__Lachnospiraceae; g__; s__	0.003 ± 0.002	0.001 ± 0.001	x	x	x
273741	k__Bacteria; p__Firmicutes; c__Clostridia; o__Clostridiales; f__Lachnospiraceae; g__; s__	0.029 ± 0.009	0.013 ± 0.005	x	x	x
355771	k__Bacteria; p__Firmicutes; c__Clostridia; o__Clostridiales; f__Lachnospiraceae; g__; s__	0.005 ± 0.003	0.106 ± 0.067	x	x	x
352509	k__Bacteria; p__Firmicutes; c__Clostridia; o__Clostridiales; f__Lachnospiraceae; g__; s__	0.01 ± 0.006	0.034 ± 0.015	x	x	x
334328	k__Bacteria; p__Firmicutes; c__Clostridia; o__Clostridiales; f__Lachnospiraceae; g__; s__	0.005 ± 0.003	0.071 ± 0.045	x	x	x
355822	k__Bacteria; p__Firmicutes; c__Clostridia; o__Clostridiales; f__Lachnospiraceae; g__; s__	0.009 ± 0.003	0.04 ± 0.021	x	x	x
344108	k__Bacteria; p__Firmicutes; c__Clostridia; o__Clostridiales; f__Lachnospiraceae; g__; s__	0.004 ± 0.002	0.001 ± 0.001	x	x	x
331150	k__Bacteria; p__Firmicutes; c__Clostridia; o__Clostridiales; f__Lachnospiraceae; g__; s__	0.006 ± 0.004	0.017 ± 0.006	x	x	x
258169	k__Bacteria; p__Firmicutes; c__Clostridia; o__Clostridiales; f__Lachnospiraceae; g__; s__	0.016 ± 0.005	0.008 ± 0.002	x	x	x
403497	k__Bacteria; p__Firmicutes; c__Clostridia; o__Clostridiales; f__Lachnospiraceae; g__; s__	0.007 ± 0.003	0.014 ± 0.005	x	x	x
838200	k__Bacteria; p__Firmicutes; c__Clostridia; o__Clostridiales; f__Lachnospiraceae; g__; s__	0.058 ± 0.042	0 ± 0	x	x	x
310877	k__Bacteria; p__Firmicutes; c__Clostridia; o__Clostridiales; f__Lachnospiraceae; g__; s__	0.046 ± 0.022	0.017 ± 0.007	x	x	x
183927	k__Bacteria; p__Firmicutes; c__Clostridia; o__Clostridiales; f__Lachnospiraceae; g__; s__	0.001 ± 0.001	0.004 ± 0.002	x	x	x
786449	k__Bacteria; p__Firmicutes; c__Clostridia; o__Clostridiales; f__Lachnospiraceae; g__; s__	0.001 ± 0.001	0.004 ± 0.002	x	x	x
191958	k__Bacteria; p__Firmicutes; c__Clostridia; o__Clostridiales; f__Lachnospiraceae; g__; s__	0.018 ± 0.008	0.043 ± 0.018	x	x	x
399245	k__Bacteria; p__Firmicutes; c__Clostridia; o__Clostridiales; f__Lachnospiraceae; g__; s__	0.001 ± 0.001	0.006 ± 0.004	x	x	x
364034	k__Bacteria; p__Firmicutes; c__Clostridia; o__Clostridiales; f__Lachnospiraceae; g__; s__	0 ± 0	0.047 ± 0.037	x	x	x
188432	k__Bacteria; p__Firmicutes; c__Clostridia; o__Clostridiales; f__Lachnospiraceae; g__; s__	0.002 ± 0.001	0 ± 0	x	x	x
260752	k__Bacteria; p__Firmicutes; c__Clostridia; o__Clostridiales; f__Lachnospiraceae; g__; s__	0.002 ± 0.001	0 ± 0	x	x	x
271139	k__Bacteria; p__Firmicutes; c__Clostridia; o__Clostridiales; f__Lachnospiraceae; g__; s__	0 ± 0	0.002 ± 0.002	x	x	x
312325	k__Bacteria; p__Firmicutes; c__Clostridia; o__Clostridiales; f__Lachnospiraceae; g__; s__	0.002 ± 0.001	0 ± 0	x	x	x
322215	k__Bacteria; p__Firmicutes; c__Clostridia; o__Clostridiales; f__Lachnospiraceae; g__; s__	0 ± 0	0.002 ± 0.002	x	x	x
348748	k__Bacteria; p__Firmicutes; c__Clostridia; o__Clostridiales; f__Lachnospiraceae; g__; s__	0.002 ± 0.002	0 ± 0	x	x	x
1108042	k__Bacteria; p__Firmicutes; c__Clostridia; o__Clostridiales; f__Lachnospiraceae; g__; s__	0.002 ± 0.001	0 ± 0	x	x	x
4430497	k__Bacteria; p__Firmicutes; c__Clostridia; o__Clostridiales; f__Lachnospiraceae; g__; s__	0.002 ± 0.002	0 ± 0	x	x	x
468313	k__Bacteria; p__Firmicutes; c__Clostridia; o__Clostridiales; f__Lachnospiraceae; g__; s__	0.003 ± 0.003	0.01 ± 0.006	x	x	x
259912	k__Bacteria; p__Firmicutes; c__Clostridia; o__Clostridiales; f__Lachnospiraceae; g__; s__	0.004 ± 0.002	0.002 ± 0.001	x	x	x
658370	k__Bacteria; p__Firmicutes; c__Clostridia; o__Clostridiales; f__Lachnospiraceae; g__; s__	0.021 ± 0.007	0.011 ± 0.006	x	x	x
265011	k__Bacteria; p__Firmicutes; c__Clostridia; o__Clostridiales; f__Lachnospiraceae; g__; s__	0.001 ± 0.001	0.003 ± 0.002	x	x	x
4440360	k__Bacteria; p__Firmicutes; c__Clostridia; o__Clostridiales; f__Lachnospiraceae; g__; s__	0.016 ± 0.015	0 ± 0	x	x	x
347908	k__Bacteria; p__Firmicutes; c__Clostridia; o__Clostridiales; f__Lachnospiraceae; g__; s__	0.005 ± 0.001	0.009 ± 0.004	x	x	x
355175	k__Bacteria; p__Firmicutes; c__Clostridia; o__Clostridiales; f__Lachnospiraceae; g__; s__	0.01 ± 0.005	0.005 ± 0.002	x	x	x
156357	k__Bacteria; p__Firmicutes; c__Clostridia; o__Clostridiales; f__Lachnospiraceae; g__; s__	0 ± 0	0.104 ± 0.101	x	x	x
316550	k__Bacteria; p__Firmicutes; c__Clostridia; o__Clostridiales; f__Lachnospiraceae; g__; s__	0 ± 0	0.211 ± 0.211	x	x	x
349864	k__Bacteria; p__Firmicutes; c__Clostridia; o__Clostridiales; f__Lachnospiraceae; g__; s__	0 ± 0	0.033 ± 0.033	x	x	x
352022	k__Bacteria; p__Firmicutes; c__Clostridia; o__Clostridiales; f__Lachnospiraceae; g__; s__	0.001 ± 0.001	0.003 ± 0.002	x	x	x
743911	k__Bacteria; p__Firmicutes; c__Clostridia; o__Clostridiales; f__Lachnospiraceae; g__; s__	0 ± 0	0.007 ± 0.007	x	x	x
274694	k__Bacteria; p__Firmicutes; c__Clostridia; o__Clostridiales; f__Lachnospiraceae; g__; s__	0 ± 0	0.006 ± 0.006	x	x	x
323154	k__Bacteria; p__Firmicutes; c__Clostridia; o__Clostridiales; f__Lachnospiraceae; g__; s__	0.002 ± 0.001	0.005 ± 0.003	x	x	x
346648	k__Bacteria; p__Firmicutes; c__Clostridia; o__Clostridiales; f__Lachnospiraceae; g__; s__	0.003 ± 0.002	0.001 ± 0.001	x	x	x
570367	k__Bacteria; p__Firmicutes; c__Clostridia; o__Clostridiales; f__Lachnospiraceae; g__; s__	0.003 ± 0.001	0.001 ± 0.001	x	x	x
575261	k__Bacteria; p__Firmicutes; c__Clostridia; o__Clostridiales; f__Lachnospiraceae; g__; s__	0.003 ± 0.001	0.005 ± 0.002	x	x	x
268620	k__Bacteria; p__Firmicutes; c__Clostridia; o__Clostridiales; f__Lachnospiraceae; g__; s__	0.003 ± 0.002	0.002 ± 0.001	x	x	x
165430	k__Bacteria; p__Firmicutes; c__Clostridia; o__Clostridiales; f__Lachnospiraceae; g__; s__	0.001 ± 0.001	0 ± 0	x	x	x
186052	k__Bacteria; p__Firmicutes; c__Clostridia; o__Clostridiales; f__Lachnospiraceae; g__; s__	0.001 ± 0.001	0 ± 0	x	x	x
188607	k__Bacteria; p__Firmicutes; c__Clostridia; o__Clostridiales; f__Lachnospiraceae; g__; s__	0 ± 0	0.001 ± 0.001	x	x	x
193840	k__Bacteria; p__Firmicutes; c__Clostridia; o__Clostridiales; f__Lachnospiraceae; g__; s__	0 ± 0	0.001 ± 0.001	x	x	x
194087	k__Bacteria; p__Firmicutes; c__Clostridia; o__Clostridiales; f__Lachnospiraceae; g__; s__	0.001 ± 0.001	0 ± 0	x	x	x
197600	k__Bacteria; p__Firmicutes; c__Clostridia; o__Clostridiales; f__Lachnospiraceae; g__; s__	0 ± 0	0.001 ± 0.001	x	x	x
265018	k__Bacteria; p__Firmicutes; c__Clostridia; o__Clostridiales; f__Lachnospiraceae; g__; s__	0 ± 0	0.001 ± 0.001	x	x	x
266583	k__Bacteria; p__Firmicutes; c__Clostridia; o__Clostridiales; f__Lachnospiraceae; g__; s__	0 ± 0	0.001 ± 0.001	x	x	x
270244	k__Bacteria; p__Firmicutes; c__Clostridia; o__Clostridiales; f__Lachnospiraceae; g__; s__	0.001 ± 0.001	0 ± 0	x	x	x
271045	k__Bacteria; p__Firmicutes; c__Clostridia; o__Clostridiales; f__Lachnospiraceae; g__; s__	0.001 ± 0.001	0 ± 0	x	x	x
271152	k__Bacteria; p__Firmicutes; c__Clostridia; o__Clostridiales; f__Lachnospiraceae; g__; s__	0 ± 0	0.001 ± 0.001	x	x	x
276531	k__Bacteria; p__Firmicutes; c__Clostridia; o__Clostridiales; f__Lachnospiraceae; g__; s__	0.001 ± 0.001	0 ± 0	x	x	x
290607	k__Bacteria; p__Firmicutes; c__Clostridia; o__Clostridiales; f__Lachnospiraceae; g__; s__	0.001 ± 0.001	0 ± 0	x	x	x
298788	k__Bacteria; p__Firmicutes; c__Clostridia; o__Clostridiales; f__Lachnospiraceae; g__; s__	0 ± 0	0.001 ± 0.001	x	x	x
300136	k__Bacteria; p__Firmicutes; c__Clostridia; o__Clostridiales; f__Lachnospiraceae; g__; s__	0.001 ± 0.001	0 ± 0	x	x	x
316544	k__Bacteria; p__Firmicutes; c__Clostridia; o__Clostridiales; f__Lachnospiraceae; g__; s__	0.001 ± 0.001	0 ± 0	x	x	x
326113	k__Bacteria; p__Firmicutes; c__Clostridia; o__Clostridiales; f__Lachnospiraceae; g__; s__	0 ± 0	0.001 ± 0.001	x	x	x
329856	k__Bacteria; p__Firmicutes; c__Clostridia; o__Clostridiales; f__Lachnospiraceae; g__; s__	0 ± 0	0.001 ± 0.001	x	x	x
421538	k__Bacteria; p__Firmicutes; c__Clostridia; o__Clostridiales; f__Lachnospiraceae; g__; s__	0.001 ± 0.001	0 ± 0	x	x	x
450047	k__Bacteria; p__Firmicutes; c__Clostridia; o__Clostridiales; f__Lachnospiraceae; g__; s__	0.001 ± 0.001	0 ± 0	x	x	x
586920	k__Bacteria; p__Firmicutes; c__Clostridia; o__Clostridiales; f__Lachnospiraceae; g__; s__	0.001 ± 0.001	0 ± 0	x	x	x
1544606	k__Bacteria; p__Firmicutes; c__Clostridia; o__Clostridiales; f__Lachnospiraceae; g__; s__	0.001 ± 0.001	0 ± 0	x	x	x
2549971	k__Bacteria; p__Firmicutes; c__Clostridia; o__Clostridiales; f__Lachnospiraceae; g__; s__	0 ± 0	0.001 ± 0.001	x	x	x
343906	k__Bacteria; p__Firmicutes; c__Clostridia; o__Clostridiales; f__Lachnospiraceae; g__; s__	0.093 ± 0.068	0.036 ± 0.036	x	x	x
189288	k__Bacteria; p__Firmicutes; c__Clostridia; o__Clostridiales; f__Lachnospiraceae; g__; s__	0.002 ± 0.001	0.001 ± 0.001	x	x	x
266247	k__Bacteria; p__Firmicutes; c__Clostridia; o__Clostridiales; f__Lachnospiraceae; g__; s__	0.002 ± 0.001	0.001 ± 0.001	x	x	x
322062	k__Bacteria; p__Firmicutes; c__Clostridia; o__Clostridiales; f__Lachnospiraceae; g__; s__	0.007 ± 0.004	0.014 ± 0.01	x	x	x
269949	k__Bacteria; p__Firmicutes; c__Clostridia; o__Clostridiales; f__Lachnospiraceae; g__; s__	0.006 ± 0.003	0.004 ± 0.003	x	x	x
259382	k__Bacteria; p__Firmicutes; c__Clostridia; o__Clostridiales; f__Lachnospiraceae; g__; s__	0.001 ± 0.001	0.002 ± 0.002	x	x	x
215018	k__Bacteria; p__Firmicutes; c__Clostridia; o__Clostridiales; f__Lachnospiraceae; g__; s__	0.002 ± 0.001	0.003 ± 0.002	x	x	x
344726	k__Bacteria; p__Firmicutes; c__Clostridia; o__Clostridiales; f__Lachnospiraceae; g__; s__	0.021 ± 0.008	0.017 ± 0.01	x	x	x
289984	k__Bacteria; p__Firmicutes; c__Clostridia; o__Clostridiales; f__Lachnospiraceae; g__; s__	0.005 ± 0.003	0.004 ± 0.001	x	x	x
310760	k__Bacteria; p__Firmicutes; c__Clostridia; o__Clostridiales; f__Lachnospiraceae; g__; s__	0.003 ± 0.002	0.004 ± 0.001	x	x	x
1110135	k__Bacteria; p__Firmicutes; c__Clostridia; o__Clostridiales; f__Lachnospiraceae; g__; s__	0.029 ± 0.012	0.033 ± 0.022	x	x	x
272175	k__Bacteria; p__Firmicutes; c__Clostridia; o__Clostridiales; f__Lachnospiraceae; g__; s__	0.076 ± 0.018	0.075 ± 0.017	x	x	x
22371	k__Bacteria; p__Firmicutes; c__Clostridia; o__Clostridiales; f__Lachnospiraceae; g__; s__	0.001 ± 0.001	0 ± 0	x	x	x
132165	k__Bacteria; p__Firmicutes; c__Clostridia; o__Clostridiales; f__Lachnospiraceae; g__; s__	0.001 ± 0.001	0 ± 0	x	x	x
134065	k__Bacteria; p__Firmicutes; c__Clostridia; o__Clostridiales; f__Lachnospiraceae; g__; s__	0 ± 0	0 ± 0	x	x	x
136604	k__Bacteria; p__Firmicutes; c__Clostridia; o__Clostridiales; f__Lachnospiraceae; g__; s__	0 ± 0	0 ± 0	x	x	x
164071	k__Bacteria; p__Firmicutes; c__Clostridia; o__Clostridiales; f__Lachnospiraceae; g__; s__	0.001 ± 0.001	0 ± 0	x	x	x
169815	k__Bacteria; p__Firmicutes; c__Clostridia; o__Clostridiales; f__Lachnospiraceae; g__; s__	0 ± 0	0.001 ± 0.001	x	x	x
172857	k__Bacteria; p__Firmicutes; c__Clostridia; o__Clostridiales; f__Lachnospiraceae; g__; s__	0 ± 0	0 ± 0	x	x	x
173892	k__Bacteria; p__Firmicutes; c__Clostridia; o__Clostridiales; f__Lachnospiraceae; g__; s__	0.001 ± 0.001	0 ± 0	x	x	x
174276	k__Bacteria; p__Firmicutes; c__Clostridia; o__Clostridiales; f__Lachnospiraceae; g__; s__	0 ± 0	0 ± 0	x	x	x
174667	k__Bacteria; p__Firmicutes; c__Clostridia; o__Clostridiales; f__Lachnospiraceae; g__; s__	0 ± 0	0 ± 0	x	x	x
175847	k__Bacteria; p__Firmicutes; c__Clostridia; o__Clostridiales; f__Lachnospiraceae; g__; s__	0 ± 0	0 ± 0	x	x	x
179907	k__Bacteria; p__Firmicutes; c__Clostridia; o__Clostridiales; f__Lachnospiraceae; g__; s__	0.001 ± 0.001	0.001 ± 0.001	x	x	x
180312	k__Bacteria; p__Firmicutes; c__Clostridia; o__Clostridiales; f__Lachnospiraceae; g__; s__	0.001 ± 0.001	0.001 ± 0.001	x	x	x
183893	k__Bacteria; p__Firmicutes; c__Clostridia; o__Clostridiales; f__Lachnospiraceae; g__; s__	0 ± 0	0.001 ± 0.001	x	x	x
184484	k__Bacteria; p__Firmicutes; c__Clostridia; o__Clostridiales; f__Lachnospiraceae; g__; s__	0 ± 0	0.001 ± 0.001	x	x	x
186122	k__Bacteria; p__Firmicutes; c__Clostridia; o__Clostridiales; f__Lachnospiraceae; g__; s__	0.002 ± 0.001	0.001 ± 0.001	x	x	x
186777	k__Bacteria; p__Firmicutes; c__Clostridia; o__Clostridiales; f__Lachnospiraceae; g__; s__	0 ± 0	0 ± 0	x	x	x
188057	k__Bacteria; p__Firmicutes; c__Clostridia; o__Clostridiales; f__Lachnospiraceae; g__; s__	0.001 ± 0.001	0 ± 0	x	x	x
188137	k__Bacteria; p__Firmicutes; c__Clostridia; o__Clostridiales; f__Lachnospiraceae; g__; s__	0 ± 0	0 ± 0	x	x	x
190528	k__Bacteria; p__Firmicutes; c__Clostridia; o__Clostridiales; f__Lachnospiraceae; g__; s__	0.001 ± 0.001	0 ± 0	x	x	x
190607	k__Bacteria; p__Firmicutes; c__Clostridia; o__Clostridiales; f__Lachnospiraceae; g__; s__	0.001 ± 0.001	0 ± 0	x	x	x
191064	k__Bacteria; p__Firmicutes; c__Clostridia; o__Clostridiales; f__Lachnospiraceae; g__; s__	0.001 ± 0.001	0.001 ± 0.001	x	x	x
192368	k__Bacteria; p__Firmicutes; c__Clostridia; o__Clostridiales; f__Lachnospiraceae; g__; s__	0 ± 0	0 ± 0	x	x	x
193343	k__Bacteria; p__Firmicutes; c__Clostridia; o__Clostridiales; f__Lachnospiraceae; g__; s__	0.001 ± 0.001	0 ± 0	x	x	x
194822	k__Bacteria; p__Firmicutes; c__Clostridia; o__Clostridiales; f__Lachnospiraceae; g__; s__	0 ± 0	0.001 ± 0.001	x	x	x
194848	k__Bacteria; p__Firmicutes; c__Clostridia; o__Clostridiales; f__Lachnospiraceae; g__; s__	0.001 ± 0.001	0 ± 0	x	x	x
197855	k__Bacteria; p__Firmicutes; c__Clostridia; o__Clostridiales; f__Lachnospiraceae; g__; s__	0 ± 0	0.001 ± 0.001	x	x	x
197972	k__Bacteria; p__Firmicutes; c__Clostridia; o__Clostridiales; f__Lachnospiraceae; g__; s__	0.001 ± 0.001	0.001 ± 0.001	x	x	x
198809	k__Bacteria; p__Firmicutes; c__Clostridia; o__Clostridiales; f__Lachnospiraceae; g__; s__	0.001 ± 0.001	0 ± 0	x	x	x
199674	k__Bacteria; p__Firmicutes; c__Clostridia; o__Clostridiales; f__Lachnospiraceae; g__; s__	0 ± 0	0.001 ± 0.001	x	x	x
209361	k__Bacteria; p__Firmicutes; c__Clostridia; o__Clostridiales; f__Lachnospiraceae; g__; s__	0 ± 0	0 ± 0	x	x	x
213896	k__Bacteria; p__Firmicutes; c__Clostridia; o__Clostridiales; f__Lachnospiraceae; g__; s__	0 ± 0	0 ± 0	x	x	x
231169	k__Bacteria; p__Firmicutes; c__Clostridia; o__Clostridiales; f__Lachnospiraceae; g__; s__	0 ± 0	0 ± 0	x	x	x
260056	k__Bacteria; p__Firmicutes; c__Clostridia; o__Clostridiales; f__Lachnospiraceae; g__; s__	0.001 ± 0.001	0.001 ± 0.001	x	x	x
261114	k__Bacteria; p__Firmicutes; c__Clostridia; o__Clostridiales; f__Lachnospiraceae; g__; s__	0 ± 0	0.001 ± 0.001	x	x	x
261334	k__Bacteria; p__Firmicutes; c__Clostridia; o__Clostridiales; f__Lachnospiraceae; g__; s__	0 ± 0	0 ± 0	x	x	x
261631	k__Bacteria; p__Firmicutes; c__Clostridia; o__Clostridiales; f__Lachnospiraceae; g__; s__	0.001 ± 0.001	0 ± 0	x	x	x
262104	k__Bacteria; p__Firmicutes; c__Clostridia; o__Clostridiales; f__Lachnospiraceae; g__; s__	0.001 ± 0.001	0 ± 0	x	x	x
262272	k__Bacteria; p__Firmicutes; c__Clostridia; o__Clostridiales; f__Lachnospiraceae; g__; s__	0 ± 0	0 ± 0	x	x	x
262724	k__Bacteria; p__Firmicutes; c__Clostridia; o__Clostridiales; f__Lachnospiraceae; g__; s__	0 ± 0	0.001 ± 0.001	x	x	x
262766	k__Bacteria; p__Firmicutes; c__Clostridia; o__Clostridiales; f__Lachnospiraceae; g__; s__	0.001 ± 0.001	0.001 ± 0.001	x	x	x
262961	k__Bacteria; p__Firmicutes; c__Clostridia; o__Clostridiales; f__Lachnospiraceae; g__; s__	0 ± 0	0 ± 0	x	x	x
263142	k__Bacteria; p__Firmicutes; c__Clostridia; o__Clostridiales; f__Lachnospiraceae; g__; s__	0 ± 0	0 ± 0	x	x	x
263500	k__Bacteria; p__Firmicutes; c__Clostridia; o__Clostridiales; f__Lachnospiraceae; g__; s__	0.001 ± 0.001	0 ± 0	x	x	x
264572	k__Bacteria; p__Firmicutes; c__Clostridia; o__Clostridiales; f__Lachnospiraceae; g__; s__	0 ± 0	0.001 ± 0.001	x	x	x
265886	k__Bacteria; p__Firmicutes; c__Clostridia; o__Clostridiales; f__Lachnospiraceae; g__; s__	0 ± 0	0 ± 0	x	x	x
265976	k__Bacteria; p__Firmicutes; c__Clostridia; o__Clostridiales; f__Lachnospiraceae; g__; s__	0 ± 0	0.001 ± 0.001	x	x	x
266405	k__Bacteria; p__Firmicutes; c__Clostridia; o__Clostridiales; f__Lachnospiraceae; g__; s__	0 ± 0	0 ± 0	x	x	x
266413	k__Bacteria; p__Firmicutes; c__Clostridia; o__Clostridiales; f__Lachnospiraceae; g__; s__	0.001 ± 0.001	0.001 ± 0.001	x	x	x
266761	k__Bacteria; p__Firmicutes; c__Clostridia; o__Clostridiales; f__Lachnospiraceae; g__; s__	0 ± 0	0.001 ± 0.001	x	x	x
268108	k__Bacteria; p__Firmicutes; c__Clostridia; o__Clostridiales; f__Lachnospiraceae; g__; s__	0 ± 0	0 ± 0	x	x	x
268538	k__Bacteria; p__Firmicutes; c__Clostridia; o__Clostridiales; f__Lachnospiraceae; g__; s__	0 ± 0	0 ± 0	x	x	x
268880	k__Bacteria; p__Firmicutes; c__Clostridia; o__Clostridiales; f__Lachnospiraceae; g__; s__	0 ± 0	0 ± 0	x	x	x
270199	k__Bacteria; p__Firmicutes; c__Clostridia; o__Clostridiales; f__Lachnospiraceae; g__; s__	0.001 ± 0.001	0.001 ± 0.001	x	x	x
271579	k__Bacteria; p__Firmicutes; c__Clostridia; o__Clostridiales; f__Lachnospiraceae; g__; s__	0 ± 0	0 ± 0	x	x	x
271804	k__Bacteria; p__Firmicutes; c__Clostridia; o__Clostridiales; f__Lachnospiraceae; g__; s__	0 ± 0	0 ± 0	x	x	x
272598	k__Bacteria; p__Firmicutes; c__Clostridia; o__Clostridiales; f__Lachnospiraceae; g__; s__	0 ± 0	0 ± 0	x	x	x
273686	k__Bacteria; p__Firmicutes; c__Clostridia; o__Clostridiales; f__Lachnospiraceae; g__; s__	0 ± 0	0 ± 0	x	x	x
273967	k__Bacteria; p__Firmicutes; c__Clostridia; o__Clostridiales; f__Lachnospiraceae; g__; s__	0 ± 0	0.001 ± 0.001	x	x	x
274136	k__Bacteria; p__Firmicutes; c__Clostridia; o__Clostridiales; f__Lachnospiraceae; g__; s__	0.001 ± 0.001	0 ± 0	x	x	x
274965	k__Bacteria; p__Firmicutes; c__Clostridia; o__Clostridiales; f__Lachnospiraceae; g__; s__	0 ± 0	0 ± 0	x	x	x
275533	k__Bacteria; p__Firmicutes; c__Clostridia; o__Clostridiales; f__Lachnospiraceae; g__; s__	0.001 ± 0.001	0.001 ± 0.001	x	x	x
276091	k__Bacteria; p__Firmicutes; c__Clostridia; o__Clostridiales; f__Lachnospiraceae; g__; s__	0.001 ± 0.001	0 ± 0	x	x	x
276302	k__Bacteria; p__Firmicutes; c__Clostridia; o__Clostridiales; f__Lachnospiraceae; g__; s__	0 ± 0	0 ± 0	x	x	x
278059	k__Bacteria; p__Firmicutes; c__Clostridia; o__Clostridiales; f__Lachnospiraceae; g__; s__	0 ± 0	0 ± 0	x	x	x
288168	k__Bacteria; p__Firmicutes; c__Clostridia; o__Clostridiales; f__Lachnospiraceae; g__; s__	0 ± 0	0 ± 0	x	x	x
291950	k__Bacteria; p__Firmicutes; c__Clostridia; o__Clostridiales; f__Lachnospiraceae; g__; s__	0 ± 0	0 ± 0	x	x	x
291997	k__Bacteria; p__Firmicutes; c__Clostridia; o__Clostridiales; f__Lachnospiraceae; g__; s__	0 ± 0	0 ± 0	x	x	x
296474	k__Bacteria; p__Firmicutes; c__Clostridia; o__Clostridiales; f__Lachnospiraceae; g__; s__	0 ± 0	0 ± 0	x	x	x
296770	k__Bacteria; p__Firmicutes; c__Clostridia; o__Clostridiales; f__Lachnospiraceae; g__; s__	0 ± 0	0 ± 0	x	x	x
298865	k__Bacteria; p__Firmicutes; c__Clostridia; o__Clostridiales; f__Lachnospiraceae; g__; s__	0.001 ± 0.001	0 ± 0	x	x	x
299008	k__Bacteria; p__Firmicutes; c__Clostridia; o__Clostridiales; f__Lachnospiraceae; g__; s__	0 ± 0	0 ± 0	x	x	x
299020	k__Bacteria; p__Firmicutes; c__Clostridia; o__Clostridiales; f__Lachnospiraceae; g__; s__	0 ± 0	0 ± 0	x	x	x
[truncated: 745 more rows]
